# Supplementary material for: Clinical characteristics and outcomes of diabetics hospitalized for COVID-19 infection: a single-centered, retrospective, observational study
Source: EXCLI J. 2020 Nov 16;19:1533–43. doi: 10.17179/excli2020-2988 (PMC7744965; doi:10.17179/excli2020-2988)
Supplement: Supplementary data [file EXCLI-19-1533-s-001.xlsx]

## Sheet: raw data
Identification Number	Diabetes	Sex	Age (y)	BMI (kg/m2)	Current Smoker	Comorbidities	Hypertension	Ischemic Heart Disease	Cerebrovascular Accident	Malignancy	Chronic Kidney Disease/Dialysis	Immunodeficiency	Symptoms and Signs-Fever	Symptoms and Signs-Cough	Symptoms and Signs-Dyspnea	Symptoms and Signs-Soar Throat	Symptoms and Signs-Diarrhea	Symptoms and Signs-Nausea/Vomiting	Symptoms and Signs-Anorexia	Symptoms and Signs-Headache	symptoms and Signs-Weakness	Symptoms and Signs-Myalgia	symptoms and Signs-Coryza	Symptoms and Signs-Chills	Symptoms and Signs-Chest Pain	Shock	Unconsciousness	Systolic Blood Pressure (mmHg)	Diastolic Blood Pressure (mmHg)	Pulse Rate	Respiratory Rate	O2 Saturation (%)	Computed Tomography Severity Score	Oral Hypoglycemic Agents	Insulin Therapy	Intensive Care Unit Admission	Mechanical Ventilation Treatment	Length of Hospital Stay (day)	Mortality	Random Blood Sugar (mg/dL)	white Blood Cell Count (cells/µL)	Neutrophil Count (cells/µL)	Lymphocyte Count (cells/µL)	Neutrophil/Lymphocyte Ratio	Hemoglobin (g/dL)	Platelet Count (cells/µL)	Partial Thromboplastin Time (sec)	International Normalised Ratio	pCO2 (mmHg)
1	No	Male	27	17.3	Non-Smoker	Yes	No	No	No	Yes	No	No	No	No	No	No	No	No	Yes	No	Yes	No	No	No	No	No	No	90	58	93	19	96	2	No	No	Yes	No	5	Alive	92	29110	27945.6	873.3	32	5.4	231000	30	1.94	42
2	Yes	Female	59	25	Non-Smoker	Yes	Yes	Yes	No	No	No	No	Yes	No	Yes	Yes	No	No	No	No	No	No	No	Yes	No	No	No	123	70	85	14	92		Yes	No	No	No	3	Alive	147	4370	3059	874	3.5	9.7	274000	26	1.07	39
3	No	Female	59	27.4	Non-Smoker	Yes	No	No	No	No	No	Yes	No	No	No	No	No	No	No	No	No	No	No	No	No	No	No	116	67	113	14	98	9	No	No	Yes	Yes	5	Dead	89	3410	2387	682	3.5	5	135000	37	4.5	30
4	Yes	Female	77	20.1	Non-Smoker	Yes	No	No	No	No	Yes	No	No	No	No	No	No	No	No	No	No	No	No	No	No	No	Yes	91	63	84	18	93	2	No	No	No	Yes	9	Alive	137	15180	11385	1062.6	10.7143	11	176000	24	1.26	43
5	No	Male	64	25.5	Non-Smoker	Yes	No	No	No	No	No	Yes	No	No	No	No	No	No	No	No	No	No	No	No	No	No	No	96	63	75	15	80	13	No	No	No	No	7	Alive		8500	7140	850	8.4	10.7	344000	23	1.45	41
6	Yes	Male	64		Non-Smoker	Yes	Yes	Yes	No	No	No	No	Yes	Yes	Yes	No	No	No	No	Yes	No	No	No	No	No	No	No	127	81	89	22	98	18	No	Yes	Yes	No	26	Alive	278	9570	8804.4	478.5	18.4	12.9	418000	22	1.36	39
7	Yes	Female	77	22	Non-Smoker	Yes	Yes	No	No	No	No	No	Yes	No	No	No	No	No	No	No	No	No	No	No	No	No	No	129	69	88	29	96	2	No	No	No	No	7	Alive	172	11200				12.2	238000	21.4	1.21	32
8	Yes	Female	51	41.6	Non-Smoker	Yes	Yes	Yes	No	No	No	No	No	No	Yes	No	No	No	No	No	No	No	No	No	No	No	No	117	53	93	20	88	9	No	Yes	No	No	12	Alive	325	3640	2293.2	800.8	2.86364	9.2	267000	32	1.54	47
9	Yes	Female	65	24	Non-Smoker	Yes	Yes	No	No	No	No	No	Yes	Yes	No	No	No	No	Yes	No	Yes	No	No	No	No	No	No	172	65	102	22	92	6	No	Yes	No	No	8	Alive	246	4350	3393	609	5.57143	13.3	142000	22	1.04	51
10	Yes	Male	58	24.2	Non-Smoker	Yes	No	Yes	No	No	No	No	No	No	No	No	No	Yes	No	No	No	No	No	No	No	No	No	174	80	85	14	98	10	No	Yes	No	No	8	Alive	266	5850	4504.5	877.5	5.13333	12.6	142000	31	1.1	23
11	No	Female	47	29.3	Non-Smoker	No	No	No	No	No	No	No	Yes	No	No	No	No	No	No	No	Yes	No	No	No	No	No	No	150	100		30	82	6	No	No	No	No	2	Alive	120	8650	6920	1211	5.71429	14.7	245000			53
12	No	Female	80	31.2	Non-Smoker	Yes	Yes	No	No	No	No	No	No	Yes	No	No	No	No	No	No	Yes	No	No	No	No	No	No	125	75	88	18	90	10	No	No	No	No	2	Alive		5240				14.4	278000	18	1.06	52
13	Yes	Male	43	24.9	Non-Smoker	No	No	No	No	No	No	No	Yes	No	Yes	No	No	Yes	No	No	No	Yes	No	No	No	No	No	130	90	92	22	94	11	Yes	No	Yes	Yes	38	Alive		5370	3920.1	1020.3	3.84211	10.5	133000	27	0.86	47
14	No	Male	60	38.1	Non-Smoker	Yes	Yes	Yes	No	No	No	No	No	No	No	No	Yes	No	Yes	No	Yes	No	No	No	No	No	No	150	89	80	30	90	7	No	No	No	No	3	Alive		5030	3018	1609.6	1.875	15.4	152000	29	0.91	45
15	Yes	Male	84	21.5	Non-Smoker	Yes	Yes	No	No	No	No	No	Yes	No	No	No	No	No	No	No	Yes	Yes	No	No	No	No	No	164	70	120	16	92		No	No	Yes	Yes	5	Dead		9400				12.9	140000			40
16	No	Male	78	24.2	Non-Smoker	Yes	No	Yes	No	No	No	No	Yes	No	No	No	No	No	No	No	Yes	No	No	No	No	No	No	142	72	120	16	90	8	No	No	No	No	5	Alive		4100				13.5	155000			30
17	No	Male	58	34.8	Non-Smoker	No	No	No	No	No	No	No	Yes	Yes	Yes	No	No	No	No	No	No	No	No	No	No	No	No	159	90	71	18	85	10	No	No	No	No	6	Alive		9700	7760	1261	6.15385	14.2	302000			45
18	Yes	Male	69	31	Smoker	Yes	No	Yes	No	Yes	No	No	No	No	Yes	No	No	No	No	No	Yes	No	No	No	No	No	No	110	75	60	18	100	3	No	No	Yes	Yes	26	Dead		23030	6448.4	6909	0.933333	6.5	15000	22	1.23	53
19	No	Male	66	23.9	Non-Smoker	Yes	No	No	No	Yes	No	Yes	No	No	Yes	No	No	No	No	No	Yes	No	No	No	No	No	No	113	80	80	20	90	7	No	No	Yes	Yes	37	Alive		1400	1190	210	5.66667	13	48000	18	1.1	35
20	Yes	Male	52	34.6	Non-Smoker	Yes	Yes	No	No	No	No	No	Yes	Yes	Yes	No	No	No	No	No	Yes	No	No	No	No	No	No	130	70	80	22	93	9	Yes	No	No	No	14	Alive		4220	2700.8	1223.8	2.2069	10.8	286000	27	1.1	40
21	No	Female	64		Non-Smoker	Yes	No	No	No	Yes	No	No	No	No	Yes	No	No	No	No	No	Yes	Yes	No	No	No	No	No	110	70	85	20	93	11	No	No	Yes	Yes	2	Dead		79000				9.3	12000	29.5	1.68	19
22	Yes	Male	59	26	Non-Smoker	No	No	No	No	No	No	No	No	Yes	No	No	No	No	No	No	Yes	Yes	No	No	No	No	No	130	80	80	16	93		Yes	No	No	No	3	Alive		39.5	25.675	10.665	2.40741	11.6	123000	28	0.91	49
23	Yes	Female	58	30.1	Non-Smoker	Yes	Yes	No	No	No	No	No	No	Yes	No	No	No	No	No	No	No	Yes	No	No	No	No	No	120	80	80	16	88		Yes	No	No	No	6	Alive	250	5300				10.1	313000	25.4	1.47	34
24	No	Male	36	23.6	Smoker	No	No	No	No	No	No	No	No	No	No	No	No	No	No	No	No	No	No	No	No	No	No	130	91	123	18	91	4	No	No	No	No	9	Alive		17010	9525.6	4592.7	2.07407	14.8	13000	22	1.47	47
25	No	Male	90	20.8	Non-Smoker	No	No	No	No	No	No	No	No	Yes	Yes	No	No	No	No	No	No	No	No	No	No	No	No	95	60		16	84		No	No	Yes	Yes	14	Dead	120	3200	2688	448	6	13.3	92000	27.3	1.38	47
27	No	Male	62	24.2	Non-Smoker	Yes	No	Yes	No	No	No	No	No	No	Yes	No	No	No	No	No	Yes	No	No	No	No	No	No	90	60	70	20	92	14	No	No	No	No	10	Alive	220	14700	10731	2410.8	4.45122	15.2	99000	41	2.63	32
28	No	Female	43	25.4	Non-Smoker	Yes	No	No	No	Yes	No	No	Yes	No	No	No	No	No	No	No	Yes	No	No	Yes	No	Yes	No	80	43	66	17	92	7	No	No	No	No	8	Alive		20620	19176.6	824.8	23.25	11.3	56000	35	1	42
29	No	Female	60	32	Non-Smoker	No	No	No	No	No	No	No	Yes	Yes	Yes	No	Yes	Yes	Yes	No	No	Yes	No	No	No	No	No	141	82	82	16	93	8	No	No	No	No	5	Alive		8950	3848.5	4206.5	0.914894	14.1	189000	21.1	1.14	43
30	No	Male	71	21.3	Smoker	No	No	No	No	No	No	No	Yes	Yes	Yes	No	No	No	No	No	No	No	No	No	No	No	No	112	80	85	16	85	10	No	No	No	No	5	Alive		6650				10.8	38000			48
31	No	Male	70	27.8	Non-Smoker	Yes	No	No	No	Yes	No	Yes	Yes	Yes	Yes	No	No	No	No	No	No	Yes	No	No	No	No	No	125	68	131	20	89	12	No	No	Yes	Yes	13	Dead		1100				6.5	16000	22.2	1.68	46
32	No	Male	62	25.5	Non-Smoker	Yes	Yes	No	No	No	No	Yes	No	No	No	No	Yes	No	Yes	No	Yes	No	No	No	No	No	No	120	80	85	20	96	9	No	No	No	No	6	Alive		6690	4555.89	1418.28	3.21226	10.4	312000	30	0.88	39
33	Yes	Male	47	24.8	Non-Smoker	Yes	No	No	No	No	No	Yes	Yes	Yes	Yes	No	No	No	No	No	No	No	Yes	No	No	No	No	162	100	110	18	90	10	Yes	No	No	No	9	Alive		7560	5367.6	1360.8	3.94444	15.5	338000	24	1.2	33
34	Yes	Male	64	24.6	Non-Smoker	Yes	Yes	Yes	No	No	No	No	No	No	Yes	No	No	No	No	No	No	No	No	No	No	No	No	130	70	98	19	93	2	No	No	No	No	3	Alive	152	5980				14.9	289000	24	1.19	50
35	No	Male	70	20.8	Non-Smoker	Yes	No	No	No	Yes	No	Yes	Yes	No	Yes	No	No	No	No	No	Yes	No	No	No	No	No	No	120	60	98	24	70	4	No	No	Yes	Yes	6	Dead		2800	2156	504	4.27778	6	46000	28	1.63	67
36	No	Male	75	22.9	Non-Smoker	Yes	Yes	No	No	No	No	Yes	Yes	No	No	No	No	No	No	Yes	Yes	No	Yes	No	No	No	No	125	70	74	16	80	16	No	No	No	No	12	Alive	186	9500	7695	950	8.1	14.7	323000			41
37	No	Male	89	24.2	Non-Smoker	Yes	Yes	No	No	No	No	No	No	Yes	Yes	No	No	No	No	No	No	No	No	No	Yes	No	No	180	120	180	20	89	9	No	No	No	No	4	Alive		3970	2302.6	794	2.9	16.2	131000	25	1.25	38
38	No	Female	80	27.2	Non-Smoker	Yes	Yes	Yes	No	No	No	No	No	Yes	Yes	No	No	No	No	No	Yes	Yes	No	No	No	No	No	127	81	77	16	93	16	No	No	No	No	9	Alive	99	4600	3450	782	4.41176	8.1	307000	73	6
39	No	Female	74		Non-Smoker	Yes	No	No	No	No	No	Yes	Yes	Yes	Yes	No	No	No	No	No	Yes	No	No	No	No	No	No	90	60	95	19	75	5	No	No	Yes	Yes	8	Dead	197	11200	9296	1008	9.22222	10.9	189000	22	1.35	40
40	No	Female	54	30	Non-Smoker	Yes	No	No	No	Yes	No	No	No	No	No	No	No	No	No	No	Yes	No	No	No	No	No	No	130	80	80	15	93		No	No	No	No	34	Alive		50400				7.9	160000	25	1.19	40
41	No	Male	34	29.2	Non-Smoker	No	No	No	No	No	No	No	Yes	Yes	Yes	No	No	Yes	No	No	No	No	No	No	No	No	No	110	80	80	15	90	6	No	No	No	No	1	Alive		7200				15.3	215000	25	1.25	48.5
42	No	Female	63	27.1	Non-Smoker	Yes	Yes	Yes	No	No	No	Yes	No	No	Yes	No	No	No	No	No	Yes	No	No	No	No	No	No	135	85	85	20	90	12	No	No	Yes	No	15	Alive		12820	11153.4	1025.6	10.875	14.6	229000	31	2.18	45
43	No	Male	45		Non-Smoker	Yes	No	Yes	No	No	No	No	No	Yes	Yes	No	No	No	No	No	Yes	No	No	No	No	No	No	110	60	75	15	92		No	No	No	No	3	Alive		11600				12.2	173000	23	1.15	54
44	No	Male	65	22.5	Non-Smoker	Yes	Yes	No	No	No	No	No	No	No	No	No	No	No	No	No	No	No	No	No	Yes	No	No	130	80	78	18	96		No	No	No	Yes	28	Alive		21800	17440	1744	10	15.4	268000	28	1.2	41
45	No	Female	36	24.8	Non-Smoker	Yes	No	No	No	No	No	Yes	No	No	No	No	No	No	Yes	No	Yes	Yes	No	No	No	No	No	150	100	147	26	95		No	No	No	No	9	Alive		17300	15570	692	22.5	11.5	255000	29.1	1.2	31
46	Yes	Male	68	21.6	Non-Smoker	Yes	No	No	No	No	Yes	No	No	Yes	Yes	No	No	No	Yes	No	Yes	No	No	No	No	No	No	130	70	100	35	91	20	No	No	No	No	5	Alive		7700	5775	1155	5	11.3	245000	23	1.4	37
49	No	Female	85	30.4	Non-Smoker	Yes	Yes	Yes	No	Yes	No	No	No	No	Yes	No	No	No	No	No	Yes	No	No	No	No	No	No	160	80	84	18	87	4	No	No	No	No	3	Alive		13240	8738.4	3310	2.64	14.3	229000	17	1.13	41
50	No	Male	56	20.3	Non-Smoker	Yes	No	No	No	Yes	No	No	Yes	No	No	No	No	Yes	Yes	No	No	No	No	No	No	No	No	112	62	82	22	97	2	No	No	No	No	6	Alive		3390	1118.7	1661.1	0.673469	3.3	35000	24.8	1.5	21.7
52	No	Female	65		Non-Smoker	Yes	Yes	No	No	No	No	No	Yes	Yes	Yes	No	No	No	No	No	No	No	No	No	No	No	No	120	80	80	29	94	16	No	No	No	No	12	Alive		6400	5568	640	8.7	15.8	124000	31	1.31	34
53	No	Female	34	23.8	Non-Smoker	Yes	No	No	No	No	No	Yes	Yes	Yes	No	No	No	Yes	No	No	Yes	No	No	No	No	No	No	123	77	125	20	94	2	No	No	No	No	9	Alive		156000	23400	24960	0.9375	5.3	24000	21	1.5	52
54	No	Female	78	31.2	Non-Smoker	Yes	Yes	No	Yes	No	No	Yes	No	No	Yes	No	No	No	No	No	Yes	Yes	No	No	No	No	No	140	80	90	20	86	3	No	No	Yes	Yes		Alive		4140	3063.6	496.8	6.16667	14.7	126000	17	1.63	46
55	No	Female	68	22.2	Non-Smoker	Yes	Yes	No	No	No	No	No	No	No	Yes	No	No	No	No	No	Yes	No	No	No	No	No	No	140	94	72	20	92	16	No	No	No	Yes	21	Alive		13350	9478.5	2803.5	3.38095	8.8	295000			34
56	No	Female	53	30.9	Non-Smoker	Yes	No	No	No	Yes	No	No	No	No	No	No	No	Yes	No	No	Yes	Yes	No	No	No	No	No	120	80	82	18	97	3	No	No	No	No	1	Alive		9410	7245.7	1317.4	5.5	13	312000	21.1	1.28	40
57	No	Male	52	24.5	Non-Smoker	Yes	No	No	No	Yes	No	No	No	Yes	Yes	No	No	No	No	No	No	No	No	No	No	No	No	126	82	80	20	82		No	No	Yes	Yes	25	Dead		5400	2592	1458	1.77778	11.8	201000	21.7	1.24	28.2
58	No	Female	65	28.5	Non-Smoker	Yes	Yes	No	No	No	No	No	No	No	Yes	No	No	No	No	No	Yes	No	No	No	No	No	No	115	60	78	17	91		No	No	No	Yes		Alive		5260	3945	946.8	4.16667	13.9	155000	20	1.32	94
59	No	Male	73	27.8	Non-Smoker	Yes	No	Yes	No	No	Yes	No	No	No	Yes	No	No	No	No	No	No	No	No	No	No	No	No	100	70	110	19	88	5	No	No	Yes	Yes	42	Dead		7320	6148.8	732	8.4	14.7	152000	25.5	1.4	63
60	No	Female	69	22.4	Non-Smoker	Yes	No	No	No	No	No	Yes	Yes	No	No	No	No	Yes	No	Yes	No	No	No	No	No	No	Yes	110	78	85	20	87	22	No	No	Yes	Yes	16	Alive		14220	13082.4	711	18.4	10.2	289000	21.5	1.1	39
61	No	Female	77	27.3	Non-Smoker	Yes	Yes	No	No	No	No	Yes	No	Yes	Yes	No	No	No	No	No	Yes	No	No	No	No	No	No	156	91	80	18	85	10	No	No	No	No	15	Alive		3500	2380	840	2.83333	13	249000			42
62	Yes	Female	90	24.8	Non-Smoker	Yes	Yes	Yes	No	No	No	Yes	No	No	No	No	No	No	No	No	Yes	No	No	No	No	No	Yes	140	110	80	38	70	16	No	No	Yes	Yes	20	Dead		6960	5776.8	696	8.3	12.3	177000	42	0.91	46
63	No	Female	54	24.2	Non-Smoker	Yes	No	No	No	No	No	Yes	No	No	No	No	No	No	No	No	Yes	No	No	No	No	No	Yes	136	70	80	17	89	10	No	No	Yes	Yes	16	Dead		17000	15640	1020	15.3333	15.5	186000	19	1.17	33
64	Yes	Male	78	27.3	Non-Smoker	Yes	Yes	No	No	No	No	Yes	Yes	No	Yes	No	No	No	No	No	No	No	No	No	No	No	Yes	140	80	130	38	68	7	Yes	No	Yes	Yes	38	Dead		7700	6622	693	9.55556	14.7	315000	22	1.18	39.2
65	No	Female	47	28	Non-Smoker	Yes	Yes	No	No	No	No	Yes	Yes	Yes	No	No	No	No	No	No	Yes	No	No	No	No	No	No	120	60	80	15	95	14	No	No	Yes	Yes	14	Dead		5200	3692	1196	3.08696	6.6	285000	26	1.29	42
66	No	Female	70		Non-Smoker	Yes	No	No	No	No	No	Yes	No	Yes	Yes	No	No	No	No	No	No	No	No	No	No	No	No	140	89	85	20	85		No	No	Yes	Yes	22	Dead		12440	7837.2	3234.4	2.42308	11.7	275000	23	1.1	37
67	No	Female	70	33.8	Non-Smoker	Yes	No	No	No	No	No	Yes	No	Yes	Yes	No	No	Yes	Yes	No	Yes	No	No	No	No	No	No	160	100	72	25	83	3	No	No	Yes	No	11	Alive		9060	6160.8	1721.4	3.57895	8.1	360000	23	1.2	48
68	No	Male	92	19.1	Non-Smoker	Yes	No	No	No	No	No	Yes	Yes	No	Yes	No	No	No	No	No	No	No	No	No	No	No	No	130	85	110	30	87	10	No	No	Yes	Yes	3	Dead	265	4080				13.5	93000	27	1.31	33.8
69	No	Male	67	21.3	Non-Smoker	Yes	No	No	No	No	No	Yes	Yes	No	Yes	No	No	No	No	No	No	No	No	No	No	No	No	115	75	100	24	84		No	No	Yes	Yes	3	Dead	219	5990	5391	299.5	18	13.6	169000	29	1.52	29
70	No	Male	45	30.1	Non-Smoker	Yes	No	No	No	No	No	Yes	No	No	No	No	No	No	No	No	Yes	No	No	No	No	No	No	126	82	94	24	86	11	No	No	Yes	Yes	10	Dead	98	3000	2340	540	4.33333	14.6	187000			43
71	No	Male	18	27.4	Non-Smoker	Yes	No	No	No	Yes	No	Yes	Yes	Yes	Yes	No	No	No	No	No	Yes	No	No	No	No	No	No	110	72	114	26	84	5	No	No	Yes	Yes	5	Dead	80	290				10.5	2000	24	1.37	25
72	No	Female	73	24.8	Non-Smoker	Yes	Yes	Yes	No	No	No	Yes	Yes	Yes	Yes	No	No	No	No	No	No	No	No	No	No	No	No	120	80	100	26	96	11	No	No	Yes	Yes	7	Dead	97	26270	21016	788.1	26.6667	12.6	158000	85	5	47
73	No	Male	87		Non-Smoker	Yes	No	No	No	No	No	Yes	Yes	No	No	Yes	No	No	No	No	No	No	No	No	No	Yes	Yes	85	40			65	8	No	No	Yes	Yes	1	Dead		11670	9569.4	1517.1	6.30769	13.9	268000	28	1.11
74	Yes	Female	74	23.5	Non-Smoker	Yes	Yes	No	No	No	No	Yes	No	No	No	No	No	Yes	Yes	No	No	No	No	No	No	No	Yes	128	87	100	20	86	11	Yes	No	Yes	Yes	3	Dead		32400	28188	3240	8.7	5.2	281000	26	1.11	33
75	No	Male	77	24.3	Smoker	Yes	No	No	No	No	No	Yes	Yes	Yes	Yes	Yes	No	No	No	No	No	Yes	No	No	No	No	No	132	90	90	18	38.2	14	No	No	Yes	Yes	9	Dead		4980	4631.4	199.2	23.25	11.2	192000			42
76	Yes	Male	63	26.9	Smoker	Yes	Yes	Yes	No	No	No	Yes	Yes	No	No	No	No	No	No	No	No	No	No	No	No	No	No	120	78	94		85	17	Yes	No	Yes	Yes	4	Dead		5480	3671.6	1205.6	3.04545	16.4	105000	25.3	1.15	39
77	No	Male	63		Non-Smoker	Yes	No	No	No	No	No	Yes	Yes	Yes	No	No	Yes	Yes	No	No	Yes	Yes	No	No	No	No	Yes	131	89			70	5	No	No	Yes	Yes	12	Dead		6100	4148	1403	2.95652	17.4	148000	32	1.18	46
78	No	Female	85	29.3	Non-Smoker	Yes	Yes	Yes	No	No	No	Yes	No	Yes	No	No	No	No	No	No	No	No	No	No	No	Yes	Yes	85	50	84	21	37.2	20	No	No	Yes	Yes	7	Dead		7500	6975	375	18.6	11.8	273000	22	1.39	27
79	Yes	Male	58	31.1	Smoker	Yes	No	Yes	No	No	No	Yes	No	No	Yes	Yes	No	No	No	No	No	No	No	No	No	Yes	Yes	75	45	90	25	64	18	Yes	No	Yes	Yes	7	Dead		4900	4312	539	8	12.2	136000	31	1.31	30
80	Yes	Female	83	33.2	Non-Smoker	Yes	Yes	No	No	No	No	Yes	Yes	Yes	No	Yes	No	No	No	No	Yes	No	No	No	No	No	No	120	70	115	17	82		No	No	Yes	Yes	5	Dead		5070	4157.4	608.4	6.83333	12.1	166000	20	1.38	32
81	No	Male	50	31.6	Non-Smoker	Yes	No	No	No	No	No	Yes	No	Yes	Yes	No	No	No	No	No	Yes	Yes	No	No	No	No	No	120	70	102	18	96	7	No	No	No	No	6	Alive		3960	2415.6	1108.8	2.17857	5.7	351000	24.8	1.23	37.8
82	No	Female	88	20.5	Non-Smoker	Yes	No	Yes	No	No	No	No	Yes	Yes	No	No	No	No	No	No	Yes	No	No	No	No	No	Yes	110	80	88	20	90	11	No	No	Yes	Yes	6	Dead		15100	12835	1812	7.08333	12	125000	21	1.68	22
83	No	Female	96		Non-Smoker	No	No	No	No	No	No	No	No	No	No	No	No	No	No	No	Yes	No	No	No	No	No	No	120	80	94	20	95	14	No	No	No	No	1	Alive		7000				14.8	198000	29	1.26	29
84	No	Female	62	27	Non-Smoker	No	No	No	No	No	No	No	No	No	No	No	No	No	No	No	Yes	No	No	No	No	No	No	95	60	120	22	93	9	No	No	No	No	3	Alive		4440				12.2	219000			34.4
85	Yes	Male	67		Non-Smoker	No	No	No	No	No	No	No	Yes	No	Yes	No	No	No	Yes	No	No	No	No	No	No	No	No	125	75	120	44	94	9	Yes	No	No	No	4	Alive		9200	7360	1196	6.15385	13.2	158000	20	1.41
86	No	Female	62		Non-Smoker	No	No	No	No	No	No	No	No	No	No	No	No	No	No	No	No	No	No	No	No		No							No	No	Yes	Yes	1	Dead		21500				7.8	263000			33
87	No	Male	30	27.8	Non-Smoker	Yes	No	Yes	No	No	No	No	Yes	Yes	Yes	No	Yes	No	No	No	No	Yes	No	No	No	No	No	160	100	65	18	95	2	No	No	No	No	3	Alive		6000	2580	2820	0.914894	17.3	134000	41	3.1	48
88	Yes	Male	79		Smoker	No	No	No	No	No	No	No	Yes	No	No	No	No	No	No	No	Yes	No	No	No	No	No	No	150	74	112	14	90	10	Yes	No	No	No	2	Alive		4700	3243	1034	3.13636	12.9	203000			42
90	No	Male	62	25.8	Non-Smoker	No	No	No	No	No	No	No	No	Yes	Yes	No	No	No	No	No	No	No	No	No	No	No	No	112	72	126	20	90	12	No	No	No	No	1	Alive		3800				10.6	127000
91	No	Female	73	26.8	Non-Smoker	Yes	No	Yes	No	No	No	No	Yes	No	Yes	No	No	No	Yes	No	No	No	No	No	No	Yes	No	88	62	69	22	79	11	No	No	No	No	2	Alive		4540	3768.2	499.4	7.54545	11.3	396000			33
92	No	Male	36		Non-Smoker	No	No	No	No	No	No	No	Yes	No	No	No	No	No	No	Yes	Yes	Yes	No	No	No	No	No	110	68	85	16	95	1	No	No	No	No	1	Alive
93	Yes	Female	69		Non-Smoker	Yes	Yes	No	No	No	No	No	Yes	Yes	No	Yes	Yes	Yes	No	No	No	Yes	No	No	No	No	No	170	84	85	10	81		Yes	No	No	No	1	Alive		4540	3677.4	454	8.1	14.1	325000			32
94	Yes	Male	69	24.1	Non-Smoker	Yes	Yes	Yes	No	No	No	No	No	Yes	Yes	No	No	No	No	No	No	No	No	No	No	No	No	164	89	118	22	88	15	No	Yes	No	No	7	Alive		9400	7050	1504	4.6875	12.8	555000	21	1.22	31
95	No	Male	56		Non-Smoker	No	No	No	No	No	No	No	No	Yes	Yes	No	No	No	No	No	No	No	No	No	No	Yes	No	90	50	94	48	50	24	No	No	Yes	Yes	1	Dead	87	8660	7534.2	952.6	7.90909	11	299000		1.14	37
96	No	Female	55	31.1	Non-Smoker	Yes	No	Yes	No	No	No	No	No	No	No	No	No	No	No	No	No	No	No	No	No	No	No	115	70	86	18	95	7	No	No	No	No	1	Alive		5900				13.6	194000			37
98	No	Female	73		Non-Smoker	Yes	Yes	No	No	No	No	No	Yes	Yes	No	No	No	No	No	No	No	No	No	No	No	No	No	160	90	96	22	86		No	No	No	No	4	Alive		6500				12.9	235000	27	1.37
99	Yes	Female	52	38.2	Non-Smoker	No	No	No	No	No	No	No	No	No	No	No	Yes	Yes	No	No	No	No	No	No	No	No	No	142	70	112	16	92	6	Yes	No	No	No	7	Alive		6400				13.6	186000	20	1.8	40.2
100	Yes	Male	50	24.8	Non-Smoker	Yes	Yes	No	No	No	No	No	Yes	No	Yes	No	No	No	No	No	No	No	No	No	No	No	No	150	100	102	19	86	14	Yes	No	Yes	Yes	12	Alive		5700	4674	570	8.2	14.1	120000	26	1.42	38
101	No	Male	43	34	Non-Smoker	Yes	Yes	No	No	No	No	No	No	No	Yes	No	No	No	No	No	Yes	No	No	No	No	No	No	150	110	111	28	93	11	No	No	No	No	1	Alive		5600				14.4	221000			42
102	No	Female	88	22.4	Non-Smoker	Yes	Yes	Yes	No	Yes	No	No	No	No	Yes	No	No	No	No	No	No	No	No	No	No	No	Yes	140	80	140	16	95	10	No	No	No	No	9	Alive		7160	5298.4	1288.8	4.11111	15.2	250000	120	1.19	47
103	Yes	Male	58	28.7	Non-Smoker	Yes	Yes	No	No	No	No	No	No	Yes	Yes	No	No	No	No	No	No	No	No	No	No	No	No	150	100	120	12	90	4	Yes	No	No	No	1	Alive		8600	4300	2236	1.92308	15.9	220000			29
104	No	Male	38	24.8	Non-Smoker	Yes	Yes	No	No	No	No	No	Yes	No	No	Yes	No	No	No	No	No	Yes	No	No	No	No	No	108	53	104	14	97		No	No	No	No	1	Alive		7310				13.7	152000	27	1.2	32
105	Yes	Male	53	26.1	Non-Smoker	No	No	No	No	No	No	No	No	Yes	Yes	No	No	No	No	No	No	No	No	No	No	No	No	140	94	158	24	92		Yes	No	No	No	4	Alive	110	3400				13.4	108000			38
106	No	Female	30	24.2	Non-Smoker	No	No	No	No	No	No	No	Yes	Yes	Yes	No	No	No	No	Yes	No	No	No	No	No	No	No	110	70	120	18	93	8	No	No	No	No	11	Alive		400	240	64	3.75	9.1	6000	34	1.42	35
107	Yes	Female	67		Non-Smoker	Yes	Yes	No	No	No	No	No	No	No	No	No	No	No	No	No	No	No	No	No	No	No	No	156	100	95	18	83	3	Yes	No	No	No	5	Alive		8400	5040	2268	2.22222	12.5	224000	22	0.99	37
108	Yes	Male	71	23.1	Smoker	Yes	No	Yes	No	No	No	No	Yes	Yes	Yes	No	No	No	Yes	No	Yes	No	No	No	No	No	No	100	50	85	16	92	5	Yes	No	No	No	5	Alive		5620	4496	618.2	7.27273	7.2	217000	26.7	1.52	36
109	No	Female	80		Non-Smoker	No	No	No	No	No	No	No	No	No	No	No	No	No	No	No	No	No	No	No	No		No						12	No	No	No	No	1	Alive
110	No	Female	21		Non-Smoker	No	No	No	No	No	No	No	Yes	No	No	No	No	No	No	No	No	Yes	No	No	No	No	No	120	80	135	22	90	1	No	No	No	No	1	Alive
111	No	Male	70		Non-Smoker	No	No	No	No	No	No	No	Yes	Yes	Yes	No	No	No	No	No	No	No	No	No	No	No	No	127	93	85	22	92	3	No	No	No	No	1	Alive
112	No	Male	58	22.9	Non-Smoker	No	No	No	No	No	No	No	No	No	Yes	Yes	No	Yes	Yes	Yes	No	No	No	No	No	No	No	141	94	84	16	92		No	No	No	No	1	Alive		13690	10130.6	2053.5	4.93333	13.2	304000	16	1.4	40
113	No	Male	33	24.8	Non-Smoker	No	No	No	No	No	No	No	Yes	No	Yes	Yes	No	No	No	Yes	No	No	No	No	No	No	No	150	80	100	16	95	2	No	No	No	No	1	Alive								26	1.1
114	Yes	Female	63	31.6	Non-Smoker	Yes	Yes	No	No	No	No	No	No	Yes	No	No	No	No	Yes	No	Yes	No	No	No	Yes	No	No	110	80	85	16	98	10	No	No	No	No	1	Alive
115	No	Male	59	31.6	Non-Smoker	Yes	No	Yes	No	No	No	No	Yes	Yes	Yes	No	No	No	No	No	Yes	No	No	No	No	No	No	104	84	84	14	74	3	No	No	No	No	4	Alive		7290	5977.8	801.9	7.45455	11	149000	25.6	1.39	38.4
116	No	Female	50		Non-Smoker	No	No	No	No	No	No	No	No	Yes	Yes	No	No	No	No	No	Yes	No	No	No	No	No	No	127	67	83	20	93		No	No	No	No	1	Alive		3350				10.3	260000			38
117	No	Male	49	28.7	Non-Smoker	Yes	No	Yes	No	No	No	No	No	Yes	Yes	No	No	No	No	No	No	No	No	No	No	No	No	110	70	104	20	91		No	No	No	No	1	Alive		3760				16.7	168000			44
118	No	Male	73	18.5	Non-Smoker	Yes	No	No	No	Yes	No	No	Yes	No	No	No	No	No	Yes	No	No	No	No	No	No	No	No	130	80	78	20	90	6	No	No	No	No	2	Alive		10280	8121.2	1028	7.9	12	100000	23	1.65	44
119	No	Female	34	19.8	Non-Smoker	No	No	No	No	No	No	No	Yes	No	Yes	No	No	No	No	No	No	No	No	No	No	No	No	123	78	111	18	95		No	No	No	No	1	Alive		12740				12.5	188000			45
120	No	Male	71		Non-Smoker	Yes	Yes	No	No	No	No	No	Yes	Yes	Yes	No	No	No	No	Yes	No	Yes	No	No	No	No	No	145	79	78	22	93		No	No	No	No	1	Alive		6670				13.8	84000			35
121	No	Male	80		Non-Smoker	Yes	No	No	No	Yes	No	No	Yes	Yes	No	No	No	No	No	No	Yes	No	No	No	No	No	No	131	75	102	20	93		No	No	Yes	Yes	1	Dead		60780				9.9	15000
122	Yes	Female	70	25.7	Non-Smoker	Yes	Yes	No	No	No	No	No	No	No	No	No	No	No	No	No	Yes	No	No	No	No	No	No	170	80	75	20	92	5	Yes	No	No	No	3	Alive		8000	6160	1200	5.13333	13	239000	22	1.4	28
123	Yes	Male	48		Non-Smoker	No	No	No	No	No	No	No	Yes	Yes	Yes	No	No	Yes	No	No	Yes	No	No	Yes	No	No	No	140	70	88	22	94	9	No	Yes	No	No	1	Alive		3700				14.2	120000
124	No	Female	42	20	Non-Smoker	No	No	No	No	No	No	No	Yes	Yes	Yes	No	No	No	No	No	Yes	No	No	No	No	No	No	110	70	120	22	88	16	No	No	No	No	5	Alive		10700	9844	642	15.3333	14.8	326000	25	1.38	39
125	No	Male	60	23.4	Non-Smoker	No	No	No	No	No	No	No	Yes	Yes	Yes	No	No	No	No	No	No	Yes	No	No	No	No	No	153	100	117	20	94	7	No	No	No	No	9	Alive		5260	3261.2	1472.8	2.21429	10	325000	26	1.57	49
126	No	Male	58		Non-Smoker	No	No	No	No	No	No	No	Yes	Yes	Yes	No	No	No	No	No	No	Yes	No	No	Yes	No	No	90	60	101	18	93	3	No	No	No	No	3	Alive		12940	9058	2199.8	4.11765	14	233000	25	1.38	35
127	Yes	Male	86	27.3	Non-Smoker	Yes	Yes	No	No	No	Yes	No	Yes	Yes	Yes	No	No	No	No	No	No	No	No	No	No	No	No	186	90	97	28	89	2	Yes	No	No	No	3	Alive		4890	3882.66	449.88	8.63043	12.7	70000	31	0.91	46
128	Yes	Male	65	26.5	Non-Smoker	Yes	Yes	No	No	No	No	No	No	Yes	Yes	No	No	No	No	No	Yes	Yes	No	No	No	No	No	122	80	80	22	92		Yes	No	No	No	2	Alive	126	4270				12.5	180000	21	1.26
129	No	Female	52	23.2	Non-Smoker	Yes	Yes	No	No	Yes	No	No	Yes	Yes	No	No	No	No	No	No	No	No	No	No	No	No	No	110	70	90	16	93	5	No	No	No	No	7	Alive		2700	1161	729	1.59259	8.9	217000	24	1.28	39
130	Yes	Female	64	28.6	Non-Smoker	Yes	No	Yes	No	No	No	No	Yes	Yes	Yes	Yes	No	No	No	No	Yes	Yes	No	No	No	No	No	131	85	110	22	87	11	Yes	No	No	No	4	Alive		6180	4635	1050.6	4.41176	12.5	203000	34	0.83	40
131	No	Female	63		Non-Smoker	Yes	Yes	No	No	No	No	No	Yes	Yes	No	No	No	No	No	No	No	No	No	No	No	No	No	167	80	93	18	92	12	No	No	No	No	8	Alive		9000	7560	1080	7	13	305000	29	1.25	48.4
132	Yes	Female	55	34.1	Non-Smoker	Yes	No	No	Yes	No	No	No	Yes	Yes	Yes	No	No	No	No	No	Yes	No	No	No	No	No	No	140	90	90	29	89	16	No	No	No	No	7	Alive		6100	5063	915	5.53333	12.1	97000	22.2	1.18	59
133	No	Male	50	26.3	Non-Smoker	No	No	No	No	No	No	No	Yes	Yes	No	No	No	No	No	No	No	No	No	No	No	No	No	130	80	130	14	93	4	No	No	No	No	2	Alive		22400				15.8	237000			39
134	Yes	Female	83		Non-Smoker	Yes	Yes	No	No	No	No	No	No	Yes	Yes	No	No	No	No	No	No	No	No	No	Yes	No	No	150	100	130	30	90		No	No	No	No	4	Alive		7670	5982.6	1073.8	5.57143	14.1	337000	37	1.22	40
135	No	Female	52	22.6	Non-Smoker	No	No	No	No	No	No	No	No	No	Yes	No	No	No	No	No	No	No	No	No	Yes	No	No	130	83	87	15	89		No	No	No	No	1	Alive		2260				12.6	109000
136	No	Female	63		Smoker	No	No	No	No	No	No	No	Yes	No	No	No	No	No	No	No	No	No	No	No	No	No	No	140	70	124	20	92	5	No	No	No	No	1	Alive		600				8.2	58000	24	0.98	43
137	Yes	Male	48	25.5	Non-Smoker	No	No	No	No	No	No	No	No	Yes	No	No	No	No	No	No	No	No	No	No	No	No	No	174	120	80	12	90		Yes	No	No	No	1	Alive		5300				17.1	107000	22	1.11	38
138	No	Female	61		Non-Smoker	Yes	Yes	Yes	No	No	No	No	No	Yes	Yes	No	No	No	No	No	Yes	No	No	No	No	No	No	135	70	160	14	94	7	No	No	Yes	No	2	Alive		7050	4935	1572.15	3.13901	12.1	184000	30	3.2	27.4
139	No	Male	44	34.6	Non-Smoker	No	No	No	No	No	No	No	Yes	No	Yes	No	No	No	No	No	No	No	No	No	No	No	No	117	88	74	18	96	7	No	No	No	No	1	Alive
140	No	Male	59	24.9	Smoker	Yes	No	Yes	No	No	No	No	No	No	No	No	No	No	No	No	Yes	No	No	No	Yes	No	No	140	90	90	27	96		No	No	No	No	3	Alive		11100	7548	2331	3.2381	12.7	261000	24	1.15	66
141	No	Male	58		Non-Smoker	Yes	No	Yes	No	No	No	No	Yes	Yes	No	No	No	No	Yes	No	Yes	No	No	No	No	No	No	120	80	98	19	84	5	No	No	Yes	No	11	Alive		4500	2700	1350	2	14.7	148000			38
142	No	Female	60		Non-Smoker	Yes	No	Yes	No	No	Yes	No	No	Yes	No	No	No	No	No	No	No	No	No	Yes	No	No	No	97	50	88	18	90	18	No	No	No	No	6	Alive		3900				12.1	129000	31	1.7	36
143	No	Female	34	25.7	Non-Smoker	No	No	No	No	No	No	No	No	No	No	No	No	No	No	No	No	No	No	No	No	No	No	117	78	88	26	93	9	No	No	Yes	No	10	Alive		4990	4241.5	598.8	7.08333	14.2	244000	29	0.88	37
144	Yes	Male	42		Non-Smoker	No	No	No	No	No	No	No	Yes	Yes	Yes	No	No	No	No	No	No	No	No	No	No	No	No	140	90	115	20	89	7	Yes	No	No	No	1	Alive		5600	2744	2576	1.06522	13.8	150000			48
145	No	Female	28		Non-Smoker	No	No	No	No	No	No	No	No	Yes	Yes	No	No	No	No	No	No	No	Yes	No	No	No	No	120	80	120	20	89	10	No	No	No	No	3	Alive		11880				13.3				37
146	Yes	Female	83		Non-Smoker	Yes	Yes	No	No	No	No	No	Yes	Yes	Yes	No	No	No	No	No	No	No	No	No	No	No	No	133	95	100	23	75	14	No	Yes	No	No	1	Alive		8360	5350.4	1839.2	2.90909	12	494000
150	No	Female	77	20.8	Non-Smoker	Yes	Yes	No	No	No	No	No	No	Yes	No	No	No	Yes	No	No	Yes	No	No	No	No	No	Yes	123	69	120	22	58	22	No	No	Yes	Yes	4	Dead	102	6380	4785	1148.4	4.16667	12.5	239000	22.8	1	35.9
151	No	Female	84	25.5	Non-Smoker	No	No	No	No	No	No	No	Yes	No	No	No	No	No	No	No	No	No	No	No	No	No	No	110	70	94	26	88	20	No	No	Yes	Yes	12	Dead	120	6200	4960	868	5.71429	11.3	140000	20	1.09	34
152	No	Female	32	40.1	Non-Smoker	Yes	No	No	No	Yes	No	No	No	Yes	Yes	No	No	No	No	No	Yes	No	No	No	No	No	No	154	100	124	26	55	24	No	No	Yes	Yes	6	Dead	98	8400				11.1	52000	22	1.42	48
153	No	Female	23	26.1	Non-Smoker	No	No	No	No	No	No	No	Yes	Yes	Yes	No	No	No	No	No	No	No	No	No	No	No	No	138	90	140	16	94	17	No	No	Yes	Yes	16	Dead		10810	10161.4	216.2	47	6.8	522000	25	1.93	27
155	No	Female	84	27.5	Non-Smoker	Yes	Yes	No	No	No	No	No	No	Yes	Yes	No	No	No	No	No	Yes	No	No	No	No	No	Yes	136	60	94	16	50		No	No	Yes	Yes	4	Dead	100	8300				9.4	143000	28	1.33	31
157	Yes	Male	66	35.6	Non-Smoker	Yes	Yes	Yes	Yes	No	No	No	No	No	No	No	No	No	No	No	Yes	No	No	No	No	No	Yes	90	60	101	16	92	3	No	Yes	Yes	Yes	18	Dead	300	6120	3182.4	2448	1.3	10.5	129000	20	1.1	48
162	No	Male	58	26.5	Non-Smoker	No	No	No	No	No	No	No	Yes	Yes	Yes	No	No	No	Yes	No	Yes	Yes	No	No	Yes	No	No	119	71	101	18	71	24	No	No	Yes	Yes	17	Dead	89	9000	8460	180	47	14.7	106000			43
163	Yes	Male	55	19.9	Smoker	Yes	No	No	No	Yes	No	No	No	No	No	No	No	Yes	Yes	No	No	No	No	No	No	No	No	110	60	80	16	96	4	Yes	No	No	No	11	Alive		32000	29440	2240	13.1429	11.5	300000	27	1.59	45
165	No	Male	71	29.4	Smoker	Yes	Yes	Yes	No	No	No	No	Yes	No	No	No	No	No	No	No	Yes	No	No	Yes	No	No	Yes	146	91	98	20	69	22	No	No	Yes	Yes	16	Dead	115	13700	11782	1096	10.75	11.1	270000	24	1.4	40
166	No	Male	87	40.8	Non-Smoker	Yes	Yes	Yes	No	No	No	No	Yes	Yes	No	No	No	No	No	No	No	No	No	No	No	No	No	136	80	103	22	89		No	No	Yes	Yes	4	Dead	123	7790	6621.5	389.5	17	13.5	140000	21	1.76	52
167	Yes	Male	62	20.8	Non-Smoker	Yes	No	Yes	No	No	No	No	Yes	Yes	No	No	No	No	No	No	Yes	Yes	No	Yes	No	No	No	116	74	88	14	90		Yes	No	Yes	Yes	10	Dead	189	5900	4838	885	5.46667	11.5	139000	22.9	1.38	39.4
169	No	Male	67	27.2	Non-Smoker	Yes	No	No	No	Yes	No	No	Yes	No	Yes	No	No	Yes	Yes	No	Yes	No	No	No	No	No	No	98	57	99	20	96	4	No	No	Yes	Yes	4	Dead	79	16120	14991.6	322.4	46.5	10.1	251	30.5	2.43	29.2
170	No	Male	42		Non-Smoker	Yes	Yes	No	No	Yes	No	No	Yes	Yes	Yes	No	No	No	Yes	No	No	No	No	No	No	No	No	120	80	86	22	83		No	No	No	No	1	Alive		5400				12.7	174000			44
171	No	Male	53		Non-Smoker	Yes	Yes	No	No	No	No	No	No	Yes	Yes	No	No	No	No	No	No	No	No	No	No	No	No	138	80	88	18	93	5	No	No	No	No	1	Alive		10600	7420	2120	3.5	14.8	211000	51	1.28
172	Yes	Female	51		Non-Smoker	No	No	No	No	No	No	No	Yes	No	Yes	No	No	No	No	No	No	Yes	No	Yes	No	No	No	110	80	78	18	70	18	Yes	No	No	No	1	Alive		7330				17.3	207000	27	1	43
173	No	Female	65		Non-Smoker	Yes	Yes	No	No	Yes	No	No	Yes	Yes	Yes	No	No	No	No	No	No	Yes	No	No	No	No	No	161	84	102	20	95	24	No	No	Yes	Yes	25	Dead	115	10690	4382.9	6093.3	0.719298	11.7	183000	26	1.2	30.8
174	Yes	Male	69		Non-Smoker	Yes	No	Yes	No	No	No	No	No	Yes	Yes	No	No	No	No	No	No	No	No	No	No	No	No	170	120	77	17	94	7	Yes	No	Yes	No	1	Alive		5100	3672	1173	3.13043	13.6	222000	31	1.2	32
175	Yes	Male	62		Non-Smoker	No	No	No	No	No	No	No	No	Yes	Yes	No	No	No	No	No	No	Yes	No	No	No	No	No	120	80	74	20	96	7	No	No	No	No	4	Alive		2800				16.7	128000	18	1.2	35
176	Yes	Female	79	37.5	Non-Smoker	Yes	Yes	Yes	No	No	No	No	No	Yes	Yes	No	No	No	No	No	No	No	No	No	No	No	Yes	150	90	100	22	100		No	No	Yes	Yes	1	Dead		10150				13.5	271000	20	1.06	33
177	Yes	Female	63	25.7	Non-Smoker	Yes	Yes	Yes	No	No	No	No	Yes	Yes	No	No	No	No	No	No	Yes	No	No	No	No	No	No	160	70	103	24	88	14	Yes	No	No	No	5	Alive	234	18400	4600	12512	0.367647	8	232000	27	0.93	32
178	No	Female	75	26.6	Non-Smoker	No	No	No	No	No	No	No	No	No	No	No	No	No	No	No	Yes	No	No	No	No	No	No	140	90	150	12	99	12	No	No	No	No	1	Alive		5200				10.5	188000	30	1.04	43.3
179	No	Male	48	26.6	Non-Smoker	No	No	No	No	No	No	No	Yes	No	No	No	Yes	Yes	No	No	Yes	No	No	No	No	No	No	130	80	88	18	93	5	No	No	No	No	1	Alive
180	No	Male	74	27.2	Non-Smoker	No	No	No	No	No	No	No	No	Yes	Yes	No	No	No	No	No	No	Yes	No	No	No	No	No	147	60	75	15	87	12	No	No	Yes	Yes	13	Dead	132	4000	2800	960	2.91667	14	176000	28	1	40
181	Yes	Male	60	28.4	Smoker	No	No	No	No	No	No	No	Yes	No	No	No	No	No	No	No	No	No	No	No	No	No	No	106	57	88	18	95	3	No	No	Yes	Yes	15	Dead		5580	4129.2	279	14.8	9.3	178000	25	1.13	32
182	Yes	Female	54	30.4	Non-Smoker	Yes	Yes	No	No	No	No	No	Yes	No	No	No	No	No	No	No	No	No	No	No	No	No	No	120	80	86	16	95	16	Yes	No	Yes	No	11	Alive		3900	2925	780	3.75	11	190000			29
185	Yes	Male	61	33.8	Non-Smoker	No	No	No	No	No	No	No	Yes	Yes	Yes	No	No	No	No	No	No	No	No	No	No	No	No	184	92	89	20	85	19	No	Yes	No	No	3	Alive		3330	2397.6	599.4	4	14.3	200000			53
186	No	Male	97	28.4	Non-Smoker	No	No	No	No	No	No	No	No	Yes	No	No	No	No	No	No	Yes	No	No	No	No	Yes	Yes	86	60	120	40	66		No	No	Yes	Yes	1	Dead		13000	11310	1170	9.66667	10	222000			42
187	No	Female	75		Non-Smoker	Yes	Yes	No	No	Yes	No	No	No	Yes	Yes	No	No	Yes	No	No	No	No	No	No	No	No	No	200	100	80	12	94		No	No	No	No	1	Alive		7700				13.9	245000
188	No	Male	61	27.5	Non-Smoker	Yes	Yes	No	No	No	No	No	Yes	Yes	No	No	No	No	No	No	No	No	No	No	No	No	No	100	60	83	18	99	6	No	No	No	No	1	Alive		5000				14	19000	23	1.4
189	No	Female	81	30.8	Non-Smoker	No	No	No	No	No	No	No	Yes	Yes	Yes	No	No	No	No	No	No	No	No	No	No	No	No	112	87	75	24	88		No	No	No	No	1	Alive		10700				13.9	168000			49
190	No	Male	80		Non-Smoker	Yes	No	Yes	No	No	No	No	Yes	Yes	Yes	No	No	No	No	Yes	No	No	No	No	No	No	No	133	70	92	19	90		No	No	No	No	3	Alive		12800	10624	1280	8.3	12.5	438000
191	Yes	Male	68		Smoker	Yes	Yes	Yes	No	Yes	No	No	No	No	No	No	No	No	No	No	No	No	No	No	No	No	No	103	58	87	26	94		No	No	Yes	Yes	15	Dead	270	20270				12.7	195000	32	0.9	31
192	Yes	Female	83	30.5	Non-Smoker	Yes	Yes	Yes	No	No	No	No	No	No	No	No	No	Yes	No	No	No	No	No	No	No	No	No	110	60	95	26	95		Yes	No	No	No	6	Alive		17500	12775	2975	4.29412	5	286000	45	1.1	28
193	No	Male	81	24.2	Non-Smoker	Yes	Yes	Yes	No	No	No	No	Yes	No	Yes	No	No	No	No	No	No	No	No	No	No	No	No	163	100	101	28	76		No	No	Yes	Yes	5	Dead		3170				14.1	213000	36	2.83	41
194	No	Male	30	24.2	Smoker	No	No	No	No	No	No	No	No	No	No	No	Yes	No	No	No	No	No	No	No	No	No	No	132	74	99	17	97		No	No	No	Yes	1	Alive		15500				14	195000	30	1.3	37
195	No	Male	39		Non-Smoker	No	No	No	No	No	No	No	No	Yes	No	No	No	Yes	No	No	No	No	No	No	No	No	No	125	97	124	17	98		No	No	No	No	9	Alive		12200	3660	2440	1.5	16	268000			51
196	No	Male	41		Smoker	No	No	No	No	No	No	No	No	Yes	No	No	No	No	No	No	No	Yes	No	No	No	No	No	102	70	83	20	93		No	No	No	No	1	Alive										41
197	No	Male	53	40.6	Non-Smoker	No	No	No	No	No	No	No	Yes	Yes	Yes	No	No	No	No	No	No	No	No	Yes	No	No	No	110	71	86	38	86	18	No	No	Yes	Yes	2	Dead	130	13000	11700	910	12.8571	14.1	179000	28	1.15	48
198	Yes	Male	67	40.4	Non-Smoker	Yes	No	No	No	Yes	No	No	Yes	No	No	Yes	No	No	No	No	Yes	No	No	No	No	No	No	105	63	144	20	84		No	Yes	Yes	Yes	1	Dead	308	1100				12.4	82000	20.5	1.62	27
200	Yes	Male	69	20.2	Non-Smoker	No	No	No	No	No	No	No	Yes	No	No	No	No	No	No	Yes	No	No	No	Yes	No	No	No	158	80	93	14	98	3	Yes	No	No	No	5	Alive		4910	2946	1522.1	1.93548	12.3	239000	31	1.34	48
202	No	Male	48	31.6	Non-Smoker	Yes	Yes	No	No	No	No	No	No	Yes	No	Yes	No	No	No	No	Yes	Yes	No	No	No	No	No	145	100	101	17	86	8	No	No	No	No	1	Alive		6420	4494	1476.6	3.04348	14.9	195000	29	0.84	49
203	No	Male	47		Non-Smoker	No	No	No	No	No	No	No	No	No	Yes	No	No	No	No	No	No	No	No	No	Yes	No	No	130	70	90	18	96		No	No	No	No	1	Alive		6300				15.7	228000			38
204	No	Female	73	29.3	Non-Smoker	No	No	No	No	No	No	No	Yes	No	No	No	No	No	No	No	No	No	No	No	No	No	No	164	60	112	18	91		No	No	No	No	3	Alive		8300	5893	1743	3.38095	12	260000	27	1.14	33
205	No	Male	59	25.6	Non-Smoker	No	No	No	No	No	No	No	No	No	No	No	No	No	No	No	No	No	No	No	Yes	No	No	120	80	93	22	98		No	No	No	No	1	Alive		6100	3050	2623	1.16279	15.7	161000	23.9	1.1	54
207	No	Female	63	30	Non-Smoker	No	No	No	No	No	No	No	Yes	Yes	No	No	No	No	No	No	No	Yes	No	Yes	No	No	No	142	90	120	19	88		No	No	No	No	3	Alive		7810				11	426000	24	1.26	43
209	No	Male	87	24.2	Non-Smoker	Yes	Yes	No	Yes	No	No	No	Yes	No	Yes	No	No	No	No	No	No	No	No	No	Yes	No	No	164	100	101	18	90		No	No	No	No	2	Alive		4000				12	180000			43
210	Yes	Female	59		Non-Smoker	Yes	Yes	No	No	Yes	No	No	Yes	No	No	No	No	Yes	No	No	Yes	No	No	No	No	Yes	No	82	58	101	17	91		No	Yes	No	No	2	Alive		5000	3750	700	5.35714	7.6	260000			25
211	Yes	Female	66	38.3	Non-Smoker	Yes	Yes	No	No	Yes	No	No	No	Yes	Yes	No	No	Yes	No	No	No	No	No	No	No	No	No	157	110	110	30	55		Yes	No	No	No	1	Alive		5800	5394	290	18.6	13.4	182000	20	1.79	63
212	No	Male	70	20.3	Non-Smoker	Yes	No	Yes	No	No	No	No	Yes	Yes	Yes	No	No	No	No	No	No	No	No	No	No	No	No	138	80	129	18	83	8	No	No	Yes	Yes	9	Alive		10400	9152	832	11	19.9	140000	29	1.31	51
213	No	Female	80	22.9	Non-Smoker	Yes	Yes	Yes	No	No	No	No	No	Yes	Yes	No	No	No	No	No	Yes	No	No	No	No	No	No	110	66	86	17	79	5	No	No	No	No	2	Alive		10280	6476.4	2981.2	2.17241	14.2	242000	20.8	1	38.9
214	Yes	Female	53	23.4	Non-Smoker	No	No	No	No	No	No	No	No	No	No	No	No	No	No	No	No	No	No	No	No	No	No	126	61	89	16	97		No	Yes	No	No	8	Alive	140	10710	7604.1	2249.1	3.38095	10	479000	20	1.25	46
215	No	Male	78		Non-Smoker	No	No	No	No	No	No	No	Yes	No	No	No	No	No	No	No	No	No	No	No	No	No	No	153	96	112	16	87	5	No	No	No	No	7	Alive		5250	3937.5	945	4.16667	14.5	207000	22	1.77	34
217	No	Male	63		Non-Smoker	No	No	No	No	No	No	No	No	No	No	No	No	No	No	No	No	No	No	No	No		No							No	No	No	No	1	Alive		4100	3198	615	5.2	12.7	197000	27	1.3	45
218	No	Female	55	34	Non-Smoker	No	No	No	No	No	No	No	Yes	Yes	No	No	No	No	No	No	No	Yes	No	No	No	No	No	127	82	90	17	95	10	No	No	No	No	1	Alive		5730	3953.7	1432.5	2.76	11.3	211000	27	0.83	42
219	No	Female	82	20.8	Non-Smoker	No	No	No	No	No	No	No	No	No	Yes	No	No	No	No	No	No	No	No	No	No	No	No	130	80	90	25	87		No	No	Yes	Yes	1	Dead
220	Yes	Female	58	32	Non-Smoker	Yes	Yes	No	No	No	No	No	Yes	No	No	No	Yes	No	No	No	Yes	No	No	Yes	No	No	No	166	95	80	23	97	10	Yes	No	No	No	2	Alive		3950				13.7	257000		1.35	48
221	No	Female	71	20.7	Non-Smoker	No	No	No	No	No	No	No	No	No	No	No	No	No	No	No	Yes	No	No	No	No	No	No	152	87	92	17	98		No	No	No	No	5	Alive		15300	11016	1989	5.53846	13.1	168000	30	1.46	25
222	No	Male	88	18.5	Non-Smoker	No	No	No	No	No	No	No	Yes	Yes	Yes	No	No	No	No	No	Yes	No	No	No	No	No	No	165	51	86	20	92	2	No	No	No	No	1	Alive		3760				15.8	90000	22.6	1.43	40
223	No	Male	41		Non-Smoker	No	No	No	No	No	No	No	No	No	No	No	No	No	No	No	No	No	No	No	No		No							No	No	No	No	1	Alive
224	No	Male	87	18.5	Non-Smoker	No	No	No	No	No	No	No	No	Yes	Yes	No	No	No	No	No	No	No	No	No	No	No	No	129	60	80	16	95		No	No	No	No	4	Alive		7900				12.3	326000	28	1.26	30
225	Yes	Female	71	28.3	Non-Smoker	Yes	Yes	No	No	No	No	No	Yes	No	No	No	No	No	No	No	No	No	No	Yes	No	No	No	130	90	75	20	88	6	Yes	No	No	No	7	Alive		4480	3180.8	985.6	3.22727	10.8	121000	27	1.15	42
226	No	Male	71	24.8	Non-Smoker	Yes	Yes	No	Yes	No	No	No	Yes	No	No	No	No	No	Yes	No	Yes	No	No	No	No	No	No	157	100	170	22	88	7	No	No	No	No	4	Alive		3830	3408.7	191.5	17.8	14.7	104000	24.7	1.21	37
227	No	Female	53	17.8	Non-Smoker	No	No	No	No	No	No	No	No	No	No	No	No	No	No	No	Yes	No	No	No	No	No	No	167	68	87	20	96		No	No	No	No	11	Alive		5920	5091.2	414.4	12.2857	13.8	145000	27	1.25	45
228	No	Male	45		Non-Smoker	Yes	No	Yes	No	No	No	No	Yes	Yes	Yes	No	No	No	Yes	No	Yes	Yes	No	No	No	No	No	105	60	79	19	92	5	No	No	No	No	5	Alive		2940	1969.8	735	2.68	16	119000	39	2.62	54
229	No	Female	71		Non-Smoker	No	No	No	No	No	No	No	No	Yes	No	Yes	No	No	No	No	Yes	Yes	No	No	No	No	No	135	80	65	17	94	6	No	No	No	No	4	Alive		5880	2940	2352	1.25	12.5	311000			35
230	Yes	Male	61	21.5	Non-Smoker	No	No	No	No	No	No	No	No	No	No	No	No	No	No	No	No	No	No	No	No	No	No	145	100	95	17	98		No	No	No	No	5	Alive		9480	7204.8	1422	5.06667	14	141000	22	1.14
231	No	Male	81	27.6	Non-Smoker	Yes	No	Yes	Yes	No	No	No	Yes	Yes	Yes	No	No	No	No	No	Yes	No	No	No	No	No	No	153	99	87	20	89	6	No	No	No	No	1	Alive		5920				15.6	223000	38	2.67	29
232	Yes	Female	37	23.7	Non-Smoker	No	No	No	No	No	No	No	No	No	Yes	No	No	No	Yes	No	Yes	No	No	No	No	No	No	139	97	85	17	97		No	Yes	No	No	1	Alive		3160	2243.6	726.8	3.08696	14.3	207000	29	1.29	39
233	Yes	Female	67	25.4	Non-Smoker	Yes	Yes	No	No	No	Yes	No	No	No	No	No	No	Yes	No	No	No	No	No	No	No	No	No	198	120	100	12	96		No	No	No	No	5	Alive		9160	7786	1007.6	7.72727	11	655000	22	1.13	84
234	No	Male	81	32.8	Non-Smoker	Yes	No	Yes	No	No	No	No	No	No	Yes	No	No	No	No	No	No	No	No	No	No	No	No	103	78	84	24	92	5	No	No	No	No	4	Alive		8590	6700.2	1030.8	6.5	14.5	165000	26	2.07	39
236	No	Female	53	28.9	Non-Smoker	Yes	Yes	No	No	No	No	No	Yes	Yes	Yes	No	No	No	No	No	No	No	No	No	No	No	No	135	70	96	15	95		No	No	No	No	1	Alive		3100				12.4	107000	23	1.2	32
237	Yes	Male	68	26	Non-Smoker	Yes	Yes	No	No	No	No	No	No	No	No	No	No	Yes	Yes	No	No	No	No	No	No	No	No	100	65	90	20	97	8	No	Yes	Yes	No	4	Alive		3100				14	101000	26	1.04	48
238	Yes	Male	64	29.4	Smoker	Yes	Yes	Yes	No	No	No	No	Yes	No	Yes	No	No	No	No	No	No	Yes	No	No	Yes	No	No	139	94	113	22	92	10	Yes	No	No	No	5	Alive		6800				15.4	196000	22	1.22	47
239	No	Male	37	33.6	Smoker	No	No	No	No	No	No	No	No	Yes	Yes	No	No	No	No	No	Yes	Yes	Yes	No	No	No	No	120	65	100	30	83	18	No	No	Yes	Yes	12	Alive	120	10000	8700	800	10.875	16.3	185000	24	1.24	47
240	Yes	Female	52		Non-Smoker	No	No	No	No	No	No	No	No	No	No	Yes	No	Yes	No	Yes	No	Yes	Yes	No	No	No	No	113	71	132	12	100	4	No	No	No	No	2	Alive		20920				11.9	392000	26	1.1	47
241	Yes	Male	64	18.5	Non-Smoker	Yes	No	Yes	No	No	No	No	Yes	No	No	No	No	No	No	No	Yes	No	No	No	No	No	No	90	56	70	20	93		Yes	No	No	No	5	Alive		4420	2873	1105	2.6	11.3	72000	23.9	1.01	34
242	No	Female	38	22.7	Non-Smoker	No	No	No	No	No	No	No	No	No	No	No	No	No	No	No	No	No	No	No	No	No	No	100	70	88	17	92	2	No	No	Yes	No	15	Alive		37800	31374	5292	5.92857	5.2	454000	27.8	1.19	33
243	No	Female	60	34.2	Non-Smoker	Yes	Yes	No	No	No	No	No	Yes	No	Yes	No	No	No	No	No	Yes	Yes	No	No	No	No	No	134	80	97	19	91	10	No	No	No	No	6	Alive		3950	2804.5	711	3.94444	13.8	345000	22	1.1	28
245	No	Female	83		Non-Smoker	Yes	No	Yes	No	No	No	No	Yes	No	Yes	No	No	No	No	No	No	No	No	No	No	No	No	161	120	90	18	88		No	No	No	No	1	Alive		12800				9	243000	35.8	1.85	50
246	No	Male	72	29.4	Smoker	Yes	Yes	Yes	No	No	No	No	Yes	Yes	Yes	No	No	No	No	No	No	No	No	No	No	No	No	160	100	77	12	86	3	No	No	No	No	4	Alive		7920	6336	792	8	14.5	167000	22	1.14	63
247	Yes	Male	70	43.3	Smoker	Yes	Yes	Yes	No	No	No	No	No	No	Yes	No	No	No	No	No	Yes	No	No	No	No	No	No	130	83	99	20	87		Yes	No	No	No	2	Alive	186	6700				14.2	182000	25	1.23	39
248	No	Male	61	24.4	Non-Smoker	No	No	No	No	No	No	No	Yes	Yes	No	No	No	No	No	No	No	No	No	Yes	No	No	No	110	68	92	19	97	3	No	No	No	No	1	Alive		5400	4104	486	8.44444	11.3	121000	38	2.65	49
249	Yes	Female	61	29.3	Non-Smoker	Yes	Yes	No	No	No	No	No	Yes	Yes	No	No	No	No	No	No	No	Yes	No	No	No	No	No	145	60	78	22	85	9	No	No	No	No	4	Alive		6550	4781.5	1310	3.65	13	222000
250	Yes	Male	60	23.4	Non-Smoker	No	No	No	No	No	No	No	Yes	Yes	Yes	No	No	No	No	No	No	No	No	No	No	No	No	135	80	99	24	93	6	Yes	No	No	No	9	Alive		6900				14.1	160000			34.9
251	No	Female	66	29.9	Non-Smoker	Yes	Yes	Yes	No	No	No	No	No	Yes	No	No	No	Yes	No	No	Yes	No	No	No	No	No	No	124	69	70	20	93		No	No	No	No	3	Alive		6920				12	301000	22.5	1.15	31
252	No	Male	65		Non-Smoker	Yes	Yes	No	No	Yes	No	No	Yes	Yes	Yes	No	No	No	No	No	No	No	No	No	No	No	No	137	60	74	22	89		No	No	No	No	3	Alive		3620	2678.8	506.8	5.28571	14.1	179000	25	1.07
253	No	Male	69		Non-Smoker	Yes	Yes	No	No	No	No	No	No	No	Yes	No	No	Yes	No	No	No	No	No	No	No	No	No	151	80	100	18	94	7	No	No	No	No	7	Alive		3920	2744	862.4	3.18182	9.5	125000	24	1.4	30
254	No	Male	77	23.4	Non-Smoker	No	No	No	No	No	No	No	No	Yes	No	No	No	No	No	No	Yes	No	No	No	Yes	No	No	138	100	100	20	95	4	No	No	No	No	5	Alive		3600	1692	1584	1.06818	14	101000			28
255	No	Female	39		Non-Smoker	No	No	No	No	No	No	No	Yes	Yes	Yes	No	Yes	No	No	No	Yes	No	No	No	No	No	No	138	100	89	20	98		No	No	No	No	1	Alive		4400	1848	2112	0.875	15.7	186000
256	No	Male	49	25.7	Non-Smoker	No	No	No	No	No	No	No	No	No	Yes	No	No	No	No	No	Yes	No	No	No	No	No	No	150	80	105	20	95		No	No	No	No	1	Alive		5400	3834	1080	3.55	13.3	161000			36
257	No	Female	75		Non-Smoker	No	No	No	No	No	No	No	No	No	No	No	No	No	No	No	No	No	No	No	No		No							No	No	No	No	1	Alive
258	No	Male	58		Non-Smoker	Yes	No	No	No	Yes	No	No	No	Yes	No	No	Yes	Yes	No	No	No	No	No	No	No	No	No	133	77	92	20	93	2	No	No	No	No	20	Alive		3950	3081	592.5	5.2	10.5	377000	24	0.7	52
259	Yes	Male	25		Non-Smoker	No	No	No	No	No	No	No	No	Yes	Yes	No	No	No	No	No	No	No	No	No	No	No	No	140	80	90	19	88		No	Yes	Yes	Yes	12	Alive	105	10900				16.2	317000	26	1.1	85
260	Yes	Male	56	23.4	Non-Smoker	Yes	Yes	No	No	No	Yes	No	No	Yes	Yes	No	Yes	No	No	No	Yes	No	No	No	Yes	No	No	130	80	100	20	95	15	No	Yes	Yes	Yes	12	Dead		17200	15480	344	45	12	231000	24	1.1	32
261	No	Male	50	24.8	Non-Smoker	Yes	Yes	Yes	No	Yes	No	No	Yes	Yes	No	No	No	Yes	Yes	No	Yes	No	No	No	No	No	No	103	74	80	20	96	6	No	No	No	No	2	Alive		6070				15	212000	23	1.2	39
262	No	Male	30	31.7	Non-Smoker	No	No	No	No	No	No	No	No	Yes	Yes	No	No	No	No	No	Yes	No	No	No	No	No	No	110	70	82	20	81		No	No	Yes	Yes	6	Alive		6500				14.4	179000	23	1.2	51
263	No	Male	60	29.3	Non-Smoker	No	No	No	No	No	No	No	Yes	No	Yes	No	No	No	Yes	No	Yes	No	No	No	Yes	No	No	130	88	90	18	85	12	No	No	No	No	4	Alive	190	7510				14.7	256000	22	1	39
264	No	Male	53	28.7	Non-Smoker	No	No	No	No	No	No	No	Yes	Yes	Yes	No	No	No	No	No	Yes	No	No	No	No	No	No	125	75	86	16	95	6	No	No	No	No	6	Alive	80	12550				15.5	176000	21	1.2	31
265	Yes	Female	72		Non-Smoker	Yes	Yes	Yes	No	No	No	No	Yes	No	Yes	No	No	No	No	No	No	No	No	No	No	No	No	130	80	88	22	64	18	Yes	No	Yes	Yes	2	Dead	112	5300				9.7	198000	23.5	1.19	40
266	No	Female	37	33.3	Non-Smoker	No	No	No	No	No	No	No	Yes	Yes	Yes	No	No	No	No	No	No	No	No	No	No	No	No	111	65	132	20	84		No	No	Yes	Yes	4	Dead	126	3300				9.1	105000	29.2		19
267	No	Male	59	24.7	Non-Smoker	Yes	No	No	No	Yes	No	No	No	No	Yes	No	No	No	No	No	Yes	Yes	No	No	No	No	No	120	85		17	94	1	No	No	Yes	Yes	21	Dead	109	740				7.6	36000			24
268	Yes	Male	68	42.5	Non-Smoker	Yes	Yes	No	No	No	No	No	Yes	No	Yes	No	No	No	No	No	Yes	No	No	No	No	No	Yes	145	90	88	22	79	11	Yes	No	Yes	Yes	6	Dead	340	3000	1440	1500	0.96	11.5	201000	24	1.11	47
269	No	Male	84	21.3	Non-Smoker	Yes	No	Yes	No	No	No	No	Yes	Yes	Yes	No	No	No	No	No	No	No	No	No	No	No	No	150	80	66	22	86		No	No	Yes	Yes	2	Dead	125	3300				9.1	105000	44.1	3.87	39
270	No	Male	64		Non-Smoker	Yes	No	Yes	No	No	No	No	Yes	Yes	Yes	No	No	No	No	No	No	No	No	Yes	No	No	No	119	86	120	22	78	11	No	No	Yes	Yes	3	Dead	116	12020				12.6	254000			52.2
271	No	Male	80		Non-Smoker	No	No	No	No	No	No	No	Yes	No	Yes	No	No	No	No	No	No	No	No	No	Yes	Yes	No	105	40	88	19	92		No	No	No	No	1	Alive	100	9100				14	305000			47
272	Yes	Male	29		Non-Smoker	Yes	Yes	No	Yes	No	No	No	Yes	Yes	Yes	No	No	No	No	No	Yes	No	No	No	No	No	No	136	81	134	18	89	10	No	Yes	Yes	Yes	2	Dead	315	9700				16.6	42000	40	1.25	33
273	Yes	Male	59		Non-Smoker	Yes	No	Yes	No	No	No	No	Yes	Yes	Yes	No	No	No	No	No	No	No	No	Yes	Yes	No	No	110	70	110	24	91		No	Yes	Yes	Yes	2	Dead	198	7690				12.3	270000	26	1.38	33
274	No	Male	69		Non-Smoker	No	No	No	No	No	No	No	No	Yes	Yes	No	No	No	No	No	Yes	No	No	No	Yes	No	No	123	58	110	28	63	22	No	No	Yes	Yes	7	Dead	380	3950				11	211000			41
275	No	Male	79	28.7	Non-Smoker	Yes	Yes	Yes	Yes	No	No	No	Yes	No	No	No	No	No	No	No	Yes	No	No	Yes	No	No	Yes	100	70	90	22	90	12	No	No	Yes	Yes	21	Dead	124	5920	5091.2	355.2	14.3333	10.8	55000	30	1.57	32
276	No	Female	52	21.2	Non-Smoker	Yes	No	No	No	Yes	No	No	Yes	No	No	No	No	Yes	No	No	Yes	No	No	Yes	No	No	No	125	85	85	13	93	19	No	No	Yes	Yes	9	Dead	143	48000				7.7	124000			29
277	Yes	Male	67	23	Non-Smoker	Yes	No	No	No	Yes	No	No	Yes	No	No	No	No	No	No	No	No	No	No	No	No	No	No	120	79	112	26	83	12	No	No	Yes	Yes	6	Dead	280	11900	10591	595	17.8	8.5	166000	25	1.25
278	No	Male	41	17.3	Non-Smoker	Yes	No	No	No	Yes	No	No	Yes	No	Yes	No	No	No	No	No	No	No	No	No	No	No	Yes	133	75	110	35	60		No	No	Yes	Yes	1	Dead	100
279	No	Male	67		Non-Smoker	Yes	No	No	No	Yes	No	No	No	Yes	Yes	No	No	No	No	No	No	No	No	No	No	No	No	120	80	100	34	78	24	No	No	Yes	Yes	15	Dead	87	197900	178110	17811	10	12.2	329000		1.29	20
280	No	Female	94	19.5	Non-Smoker	Yes	Yes	No	No	No	No	No	No	Yes	Yes	No	No	No	No	No	No	No	No	No	Yes	Yes	Yes	70	50	80	24	89		No	No	Yes	Yes	1	Dead	81	13660	11747.6	683	17.2	10.8	306000
281	Yes	Male	88	26.9	Non-Smoker	Yes	Yes	Yes	No	No	No	No	No	No	Yes	No	No	No	No	No	Yes	No	No	No	No	No	Yes	99	80	120	36	88	24	No	No	Yes	Yes	2	Dead	402	10700	9309	749	12.4286	16.3	184000	19	1.38	35
283	No	Female	68	38.7	Non-Smoker	Yes	No	No	No	Yes	No	No	No	No	Yes	No	No	No	No	No	Yes	No	No	No	No	No	Yes	180	95	80	40	60	24	No	No	Yes	Yes	2	Dead	87	10300	8343	1545	5.4	13.2	115000	23	1.14	59
285	No	Male	84	33.8	Smoker	Yes	No	No	No	Yes	No	No	Yes	No	Yes	No	No	Yes	No	No	No	No	No	No	No	No	Yes	90	60	145	25	72		No	No	Yes	Yes	2	Dead	70	1100				9	123000	21	1.37	60
286	No	Male	70		Non-Smoker	Yes	No	Yes	No	No	No	No	Yes	Yes	Yes	No	No	No	No	No	No	No	No	No	No	No	No	130	80	105	20	92		No	No	No	No	1	Alive		4700	3243	1128	2.875	15.2	152000			41
287	Yes	Female	54		Non-Smoker	Yes	Yes	No	No	No	Yes	No	Yes	Yes	No	No	No	No	No	No	No	Yes	No	Yes	No	No	No	168	95	100	12	96	14	No	Yes	No	No	3	Alive	300	7300				8	307000			34
288	Yes	Female	91	27.3	Non-Smoker	Yes	Yes	Yes	No	Yes	No	No	No	No	No	No	No	No	No	No	No	No	No	No	No	No	No	140	90	80	24	79		No	Yes	No	No	4	Alive	130	13250	10467.5	1722.5	6.07692	11.4	151000	25	1.37	47
289	Yes	Male	72		Non-Smoker	Yes	Yes	No	No	No	No	No	Yes	No	No	No	No	No	Yes	No	Yes	No	No	No	No	No	No	140	100	100	20	96	7	No	No	Yes	Yes	32	Dead	123	3200	2048	864	2.37037	15	110000	20	1.43	44
290	No	Female	55		Non-Smoker	No	No	No	No	No	No	No	Yes	Yes	Yes	No	Yes	Yes	No	No	Yes	No	No	No	No	No	No	105	67	80	18	90		No	No	Yes	Yes	1	Dead		3920	2861.6	862.4	3.31818	11.6	148000			38
293	No	Male	53	35.9	Non-Smoker	No	No	No	No	No	No	No	Yes	Yes	No	No	No	No	No	No	No	No	No	Yes	No	No	No	130	70	70	16	94	6	No	No	No	No	1	Alive		7000	4480	1960	2.28571	16.3	181000	22	1.39	48
294	No	Male	55	30.2	Non-Smoker	No	No	No	No	No	No	No	No	No	No	No	No	No	No	No	No	No	Yes	No	No	No	No	115	80	90	17	94		No	No	No	No	2	Alive		6500	4550	1625	2.8	14.1	197000	27	1.19	36
295	No	Female	85	25.5	Non-Smoker	Yes	Yes	No	No	No	No	No	No	Yes	No	No	No	No	No	No	Yes	No	No	No	No	No	Yes	140	70	110	15	89		No	No	No	No	18	Alive	109	14300	12584	1144	11	8.5	212000	60	8.49	51
296	Yes	Male	67	22.5	Non-Smoker	No	No	No	No	No	No	No	No	Yes	No	No	No	No	No	No	Yes	No	No	No	No	No	No	100	60	75	16	64	4	Yes	No	No	No	4	Alive	225	11300	9492	1243	7.63636	8	254000	21	1.73	56
297	No	Female	53		Non-Smoker	Yes	Yes	No	No	No	No	No	Yes	Yes	No	No	No	No	No	No	No	No	No	No	No	No	No	117	77	100	18	93	7	No	No	Yes	Yes	4	Alive		7300				12.2	212000	27	1.38	35
299	No	Male	74		Non-Smoker	Yes	Yes	No	No	No	No	No	Yes	No	No	No	No	No	No	No	Yes	No	No	No	No	No	Yes	118	87	90	16	89		No	No	Yes	Yes	3	Dead	20	22600				13.7	112000	45	4.6	24
300	No	Male	36	25.4	Non-Smoker	No	No	No	No	No	No	No	Yes	Yes	Yes	No	No	No	No	No	No	No	No	No	No	No	No	116	71	67	24	68	18	No	No	Yes	Yes	9	Dead	100	7300	6789	292	23.25	12.8	189000	20	1	43
301	No	Male	90	21.6	Non-Smoker	Yes	No	Yes	No	No	No	No	Yes	Yes	Yes	No	No	No	No	No	Yes	Yes	No	No	No	No	No	100	60	118	18	87		No	No	Yes	No	18	Alive		5750	2875	2587.5	1.11111	13.6		62	1.3	29
302	No	Male	73	22.9	Non-Smoker	Yes	Yes	Yes	No	No	No	No	Yes	No	Yes	No	No	No	No	No	Yes	Yes	No	No	No	No	No	120	80	120	20	93	4	No	No	No	No	7	Alive		11300	9944	7910	1.25714	10.3	313000	18	1.25	29
303	No	Female	57	34.5	Non-Smoker	Yes	Yes	Yes	No	No	No	No	Yes	Yes	Yes	No	No	No	No	No	No	No	No	No	No	No	No	178	110	130	30	86		No	No	No	No	7	Alive		8000	6960	800	8.7	14.1	263000			49
304	Yes	Male	65	32.9	Non-Smoker	Yes	Yes	Yes	No	No	No	No	No	No	Yes	No	No	No	No	No	No	No	No	No	No	No	No	140	60	72	16	93		No	No	Yes	Yes	9	Dead		10300	8240	1442	5.71429	9	301000	40	3.25	36
305	No	Male	54		Non-Smoker	No	No	No	No	No	No	No	No	No	Yes	No	No	No	No	No	No	No	No	No	No	No	No	120	70	88	22	88	10	No	No	No	No	6	Alive		32660	29067.4	2286.2	12.7143	13.7	295000	24.9	1.38	40
306	No	Male	32	27.3	Non-Smoker	No	No	No	No	No	No	No	Yes	No	Yes	No	No	No	No	No	No	No	No	No	No	No	No	123	70	130	30	94		No	No	No	No	3	Alive		6630	3911.7	2254.2	1.73529	16.5	188000	19	0.82
308	No	Male	87	26.9	Non-Smoker	Yes	No	Yes	No	No	No	No	No	No	Yes	No	No	No	No	No	Yes	No	No	No	No	No	No	138	70	87	18	89		No	No	No	No	3	Alive		20100	16281	1206	13.5	12.7	1364000			29
309	No	Female	86	32.4	Non-Smoker	Yes	No	Yes	No	No	No	No	Yes	No	No	No	No	No	No	No	Yes	Yes	No	Yes	No	No	No	129	75	90	18	90	8	No	No	No	No	4	Alive		4160	3078.4	748.8	4.11111	13.5	194000	29	1.16	33
312	No	Male	77	30.5	Non-Smoker	Yes	Yes	Yes	No	No	No	No	No	Yes	Yes	No	No	No	Yes	No	Yes	Yes	No	No	No	No	No	119	70	92	20	94		No	No	No	No	17	Alive		5980	5501.6	358.8	15.3333	10.9	107000	30.7	0.84	50
313	No	Male	70	29.1	Non-Smoker	No	No	No	No	No	No	No	No	Yes	Yes	No	No	No	No	No	No	No	No	No	No	No	No	120	75	74	16	93	8	No	No	No	No	3	Alive		5970	4059.6	1313.4	3.09091	14.6	246000	18	1.2	41
314	No	Male	57	26	Non-Smoker	Yes	No	Yes	No	No	No	No	No	No	Yes	No	No	No	No	No	No	No	No	No	No	No	No	142	110	90	18	97		No	No	Yes	Yes	1	Dead		10500	7140	2310	3.09091	13.7	220000	24	1.56	31
315	No	Male	72		Non-Smoker	No	No	No	No	No	No	No	No	Yes	Yes	No	No	No	No	No	No	No	No	No	No	No	No	129	97	70	22	94		No	No	No	No	1	Alive
316	No	Female	72		Non-Smoker	No	No	No	No	No	No	No	No	No	No	No	No	No	No	No	No	No	No	No	No	No	No	169	120	102	18	94		No	No	No	No	1	Alive
317	Yes	Female	90		Non-Smoker	Yes	Yes	Yes	No	No	No	No	Yes	Yes	No	No	No	No	No	No	No	No	No	Yes	No	No	No	142	71	73	20	93		No	Yes	No	No	1	Alive
318	No	Female	58	23.5	Non-Smoker	No	No	No	No	No	No	No	No	No	Yes	No	No	No	Yes	No	No	Yes	No	No	No	No	No	117	73	100	20	91	10	No	No	Yes	Yes	17	Alive		4020	3216	603	5.33333	12.2	254000	21	1.27	28
319	No	Male	80	35.2	Non-Smoker	Yes	Yes	Yes	No	No	No	No	No	No	Yes	No	No	No	No	No	No	No	No	No	No	No	No	147	97	120	20	70	20	No	No	No	No	1	Alive		6600	5610	528	10.625	16.5	105000			28
320	No	Male	41	30.9	Non-Smoker	Yes	No	Yes	No	No	Yes	No	No	Yes	Yes	No	No	No	No	No	No	No	No	No	No	No	No	200	120	103	20	90	6	No	No	Yes	No	2	Alive		7340				9.9	217000	26.3	1.23	39
321	No	Male	35	32.5	Non-Smoker	No	No	No	No	No	No	No	No	No	No	No	No	No	No	No	Yes	No	No	No	No	No	No	135	80	100	12	97	1	No	No	No	No	19	Alive		2100	966	1029	0.938776	12	55000	20	1.11	46
322	No	Male	56	26.5	Smoker	No	No	No	No	No	No	No	No	Yes	Yes	No	No	No	No	No	No	No	No	No	No	No	No	125	70	99	18	97	5	No	No	Yes	No	11	Alive		6540	4970.4	915.6	5.42857	12.6	74000	20	1.34	34
323	Yes	Male	48	27.1	Non-Smoker	Yes	Yes	Yes	No	No	No	No	No	Yes	No	No	No	No	No	No	Yes	No	No	No	No	No	No	190	120	93	20	93	7	No	No	No	No	4	Alive		18560	14105.6	3155.2	4.47059	12.9	341000	20	1.32	31
324	Yes	Female	68	24.4	Non-Smoker	No	No	No	No	No	No	No	No	No	Yes	No	No	No	No	No	Yes	No	No	No	No	No	No	150	80	118	18	88		No	No	No	No	4	Alive		5000	3300	1450	2.27586	13.4	193000	24	0.97	44
326	No	Female	49	32.1	Non-Smoker	No	No	No	No	No	No	No	Yes	No	No	No	No	No	No	No	Yes	Yes	No	No	No	No	No	140	95	93	18	86	12	No	No	No	No	8	Alive		8500	4335	3570	1.21429	14.5	362000	21	1.17	49
328	No	Female	19	24.2	Non-Smoker	No	No	No	No	No	No	No	No	Yes	No	No	No	No	No	No	No	Yes	No	No	Yes	No	No	150	100	120	20	70	11	No	No	Yes	Yes	29	Dead		15300	11169	3060	3.65	10.8	268000	26.7	1.04	58
329	Yes	Female	83	22.2	Non-Smoker	No	No	No	No	No	No	No	Yes	Yes	No	No	No	No	Yes	No	Yes	Yes	No	No	No	No	Yes	140	92	102	17	80	16	No	Yes	Yes	Yes	14	Dead		6560	5510.4	524.8	10.5	14.6	100000	25.6	1.38	34
330	Yes	Male	79		Non-Smoker	No	No	No	No	No	No	No	No	No	No	No	No	No	Yes	No	Yes	Yes	No	No	No	No	No	130	64	99	22	85	16	No	Yes	Yes	Yes	9	Alive		7300	5913	949	6.23077	14.5	376000	40.5	1.39	44.5
331	Yes	Female	61	23.7	Non-Smoker	Yes	Yes	No	No	No	No	No	Yes	No	No	No	No	No	No	No	No	No	No	No	No	No	No	110	50	80	19	97	5	No	No	No	No	6	Alive		7900	6715	553	12.1429	5.5	224000	48.1	7.36	41
332	No	Female	72	29.1	Non-Smoker	Yes	Yes	Yes	No	No	No	No	No	No	No	No	No	Yes	No	No	Yes	No	No	No	No	No	No	180	110	65	20	96		No	No	No	No	1	Alive		7420	5713.4	1187.2	4.8125	12.2	181000	22	1.21	33
333	No	Male	45	31.1	Non-Smoker	No	No	No	No	No	No	No	No	Yes	Yes	No	Yes	No	No	No	No	No	No	No	No	No	No	140	70	88	20	93	13	No	No	No	No	2	Alive		8550				16.2	264000	22	1.03	51
334	No	Female	44	25.7	Non-Smoker	Yes	Yes	No	No	No	No	No	Yes	Yes	Yes	No	No	Yes	No	No	Yes	No	No	No	No	No	No	160	120	120	15	96	13	No	No	No	No	12	Alive		7800	6396	1170	5.46667	12.5	237000	41.1		33
335	No	Female	69	23.4	Non-Smoker	Yes	No	No	No	Yes	No	No	No	Yes	No	No	No	Yes	No	No	No	No	No	No	Yes	No	No	117	84	121	22	99	7	No	No	No	No	10	Alive		2480	1339.2	818.4	1.63636	11.7	145000	25	1.61	17
336	No	Female	49	23.4	Non-Smoker	Yes	Yes	No	No	No	Yes	No	Yes	No	No	No	No	No	No	No	Yes	No	No	No	No	No	No	140	65	92	12	92	4	No	No	No	No	8	Alive		3100	1426	1271	1.12195	12.5	54000	25	1.07	50
338	No	Male	94	30.8	Non-Smoker	Yes	Yes	No	No	No	No	No	No	Yes	Yes	No	No	No	No	No	No	No	No	No	No	No	No	139	61	67	21	92	4	No	No	No	No	3	Alive		4900	2695	1764	1.52778	13.5	212000			56
339	No	Male	44	29.3	Non-Smoker	No	No	No	No	No	No	No	No	No	No	No	No	Yes	No	No	No	No	No	No	Yes	No	No	120	80	85	15	88		No	No	No	No	1	Alive		9500	7695	1235	6.23077	14.3	189000	24	0.78	42
340	No	Male	80		Non-Smoker	No	No	No	No	No	No	No	No	No	Yes	No	No	No	No	No	No	No	No	No	No	No	No	119	72	120	18	91		No	No	Yes	Yes	1	Dead		4590	2616.3	1055.7	2.47826	7.9	155000
341	Yes	Female	61	24.5	Non-Smoker	Yes	Yes	Yes	No	No	No	No	No	Yes	No	No	No	No	Yes	No	Yes	No	No	No	No	No	No	103	66	86	20	96	5	Yes	No	No	No	8	Alive		5700	3363	1767	1.90323	10.9	337000	24	1.16	58
342	No	Male	52	29.4	Non-Smoker	Yes	Yes	No	No	No	No	No	Yes	No	Yes	No	No	No	No	No	No	Yes	No	No	No	No	No	163	95	115	18	97	6	No	No	No	No	5	Alive		3990	1995	1316.7	1.51515	15	127000		1.19	41
343	Yes	Female	68	32	Non-Smoker	Yes	Yes	Yes	No	No	No	No	Yes	Yes	Yes	No	No	No	Yes	No	No	No	No	No	Yes	No	No	143	72	92	19	92	6	No	No	No	No	3	Alive		5030	3319.8	1307.8	2.53846	11.5	143000	29	0.8	45.9
345	No	Male	39	25.9	Non-Smoker	No	No	No	No	No	No	No	Yes	Yes	Yes	No	No	No	No	No	Yes	No	No	No	No	No	No	97	67	120	19	98	1	No	No	No	No	6	Alive		3800	2812	722	3.89474	14.9	105000	30	0.89	37
347	No	Female	38	23.9	Non-Smoker	No	No	No	No	No	No	No	Yes	Yes	No	No	No	Yes	Yes	No	Yes	Yes	No	No	Yes	No	No	137	90	118	23	96	5	No	No	No	No	17	Alive		4770	3911.4	477	8.2	12				39
349	No	Male	52	29.7	Non-Smoker	No	No	No	No	No	No	No	Yes	Yes	Yes	No	No	No	No	No	No	No	No	No	No	No	No	140	89	104	23	93	8	No	No	No	No	5	Alive		7230	5061	1590.6	3.18182	14.2	185000	30	0.95	34
350	No	Male	36	26.9	Non-Smoker	No	No	No	No	No	No	No	Yes	Yes	No	No	Yes	Yes	Yes	No	Yes	No	No	No	No	No	No	130	90	86	18	91	2	No	No	No	No	5	Alive		4100	2870	1066	2.69231	15.1	105000	24	1.38	38.9
352	No	Female	46	28.5	Non-Smoker	No	No	No	No	No	No	No	Yes	Yes	Yes	No	No	No	No	No	Yes	No	No	No	No	No	No	145	80	100	15	97	7	No	No	No	No	1	Alive		6400	4224	1216	3.47368	11.7	201000	25	1.29	36
354	Yes	Female	84		Non-Smoker	Yes	No	Yes	No	No	No	No	Yes	No	Yes	No	No	No	No	No	Yes	No	No	No	No	No	Yes	97	56	92	22	70		No	Yes	No	No	6	Alive		8200	6232	1312	4.75	12.8	201000	14	1.25	66
355	Yes	Female	67	33.5	Non-Smoker	Yes	Yes	Yes	No	No	No	No	Yes	Yes	Yes	No	No	Yes	Yes	No	Yes	Yes	No	No	No	No	No	120	80	94	21	88	2	Yes	No	No	No	8	Alive		40300	37479	2015	18.6	7.3	373000	24	1.5	33
356	Yes	Female	73	35.7	Non-Smoker	Yes	Yes	Yes	No	No	Yes	No	No	No	Yes	No	No	No	No	No	No	No	No	No	No	No	No	120	67	92	22	77	4	No	No	Yes	Yes	5	Alive		10500	7560	1575	4.8	9.5	179000		4.8	38
357	Yes	Male	89	34.3	Smoker	Yes	Yes	Yes	No	No	No	No	Yes	Yes	No	Yes	Yes	Yes	No	No	Yes	Yes	No	No	No	No	Yes	130	80	125	18	76	7	No	No	Yes	Yes	2	Dead		18800	15980	1316	12.1429	13.7	184000	69	1.76	41
358	Yes	Male	53	32.9	Non-Smoker	Yes	No	No	No	No	Yes	No	No	Yes	Yes	No	No	No	No	Yes	Yes	Yes	No	No	No	No	No	128	70	84	20	91	20	No	Yes	Yes	Yes	2	Dead		4200	3654	420	8.7	10.9	118000		1.34	34
359	No	Female	58	23	Non-Smoker	Yes	No	No	No	Yes	No	No	Yes	No	Yes	No	No	No	No	No	No	No	No	No	No	No	No	130	90	108	16	94	8	No	No	Yes	Yes	9	Dead		30500	28060	1220	23	11	226000		1.71	26
360	Yes	Female	44	35.5	Non-Smoker	Yes	Yes	No	No	No	No	No	Yes	Yes	Yes	No	No	No	No	No	Yes	Yes	No	No	Yes	No	No	162	100	101	20	97	5	Yes	No	No	No	3	Alive		7000	4970	1400	3.55	8.5	186000		0.81	38
361	No	Female	70		Non-Smoker	Yes	Yes	No	No	No	No	No	No	No	Yes	No	No	No	No	No	No	No	No	No	No	No	No	200	100	86	18	89	3	No	No	No	No	8	Alive		9300	8556	651	13.1429	14.3	316000	21.7	1.1	45
362	No	Male	67	39.4	Non-Smoker	Yes	Yes	Yes	No	No	No	No	Yes	Yes	No	No	No	No	No	No	Yes	No	No	No	No	No	No	144	90	88	18	96	5	No	No	No	No	3	Alive		3600				14.2	159000		1.51	42
363	No	Male	92	25.4	Non-Smoker	Yes	No	Yes	No	No	No	No	No	Yes	Yes	No	No	No	No	No	No	Yes	No	No	No	No	No	126	100	52	22	85	15	No	No	Yes	Yes	7	Dead		6900	5382	1104	4.875	10	225000	23	1.21	28
364	No	Female	64		Non-Smoker	Yes	Yes	Yes	No	Yes	No	No	Yes	Yes	Yes	No	No	Yes	No	No	Yes	No	No	No	No	No	No	98	75	100	20	90	7	No	No	Yes	Yes	17	Dead		5030	3772.5	804.8	4.6875	10.9	135000	25	1.43	44.6
365	No	Male	65	37	Non-Smoker	Yes	Yes	Yes	No	No	No	No	Yes	No	Yes	No	No	No	No	No	No	No	No	No	No	No	No	123	80	81	18	72	6	No	No	No	No	5	Alive		7200	5760	1224	4.70588	15	236000	25	0.9	47
366	No	Male	37	33.6	Non-Smoker	No	No	No	No	No	No	No	No	No	Yes	No	No	No	No	No	No	No	No	No	No	No	No	120	80	94	20	88		No	No	No	No	10	Alive		12200	9028	2196	4.11111	15.9	135000	34	1.46	41
367	Yes	Female	59	30.2	Non-Smoker	Yes	Yes	No	No	No	Yes	No	Yes	No	No	No	No	No	No	No	Yes	Yes	No	No	No	No	No	135	85	118	20	92		No	No	No	No	7	Alive		4300	3483	774	4.5	11.8	174000	19	1.8	40
368	Yes	Female	23	27.5	Non-Smoker	No	No	No	No	No	No	No	No	No	Yes	No	No	No	No	Yes	Yes	No	No	No	No	No	No	150	95	108	24	89	6	No	No	Yes	Yes	19	Alive		9040	7593.6	904	8.4	11.2	62000	22	1	32
369	No	Male	18	34.7	Smoker	No	No	No	No	No	No	No	No	No	No	No	No	No	No	No	No	No	No	No	No	No	No	109	66	73	17	97		No	No	No	No	1	Alive		11600				14.8	182000
370	No	Male	56		Non-Smoker	No	No	No	No	No	No	No	No	No	Yes	No	No	No	No	No	No	No	No	No	No	No	No	110	70	108	30	70	21	No	No	Yes	Yes	1	Dead		16600				14.5	273000			90
372	No	Male	83		Non-Smoker	Yes	No	No	No	Yes	No	No	Yes	No	Yes	No	No	No	No	No	Yes	Yes	No	No	No	No	No	134	79	96	10	90		No	No	No	No	3	Alive		1340	589.6	562.8	1.04762	9.8	140000	43.8	2.1	43
373	No	Female	66	25	Non-Smoker	No	No	No	No	No	No	No	No	No	No	No	No	No	No	No	No	No	No	No	No	No	No	100	70	80	18	98		No	No	No	No	4	Alive		13900	12232	1251	9.77778	13.2	199000	19.7	1.1	40
374	No	Male	60	29.1	Non-Smoker	Yes	No	No	No	Yes	No	No	No	No	No	No	No	No	No	No	No	No	No	No	No	No	No	147	80	79	18	99		No	No	No	No	6	Alive		6430	5272.6	964.5	5.46667	11.2	105000	30.3	1.66	41
375	No	Male	57		Non-Smoker	No	No	No	No	No	No	No	Yes	Yes	Yes	No	No	No	No	No	No	No	No	No	No	No	No	130	80	100	20	88	6	No	No	No	No	1	Alive		3570				12.6	32000			43
376	No	Male	47	30.4	Non-Smoker	No	No	No	No	No	No	No	No	No	No	No	No	No	No	No	No	No	No	No	No	No	No	120	80	87	18	96		No	No	No	No	4	Alive
377	No	Female	33	25.7	Non-Smoker	No	No	No	No	No	No	No	Yes	No	Yes	No	No	No	No	No	No	Yes	Yes	No	No	No	No	153	129	86	20	93	9	No	No	No	No	3	Alive		13000	11440	1040	11	11.8	209000			28
378	Yes	Female	70	33.1	Non-Smoker	Yes	Yes	No	No	No	No	No	Yes	Yes	Yes	No	No	No	No	No	No	No	No	No	No	No	No	140	90	87	22	95	6	No	No	No	No	4	Alive		3900	2574	1014	2.53846	11.8	140000	28	1.43	40
379	No	Female	69		Non-Smoker	No	No	No	No	No	No	No	Yes	No	Yes	No	No	No	No	No	Yes	Yes	Yes	No	No	No	No	130	80	85	16	92	10	No	No	No	No	5	Alive		5700	3990	1254	3.18182	11.6	190000			36
380	Yes	Male	85	27.5	Non-Smoker	Yes	Yes	Yes	No	No	No	No	Yes	No	Yes	No	No	No	No	No	No	No	No	No	No	No	Yes	105	70	120	27	97		Yes	No	No	No	6	Alive		10890	10236.6	435.6	23.5	14.2	364000	30.3	1.53	38.2
381	No	Male	41	33.7	Non-Smoker	No	No	No	No	No	No	No	Yes	Yes	Yes	No	No	No	No	No	No	No	No	No	No	No	No	115	70	96	22	93	10	No	No	Yes	No	3	Alive		4420	3270.8	795.6	4.11111	14.3	192000			38
384	No	Female	70	29.3	Non-Smoker	No	No	No	No	No	No	No	Yes	Yes	No	No	No	No	No	No	No	No	No	Yes	No	No	No	135	76	89	20	90	15	No	No	No	No	5	Alive		9540	7536.6	1335.6	5.64286	14.2	355000	30	1.19
386	Yes	Male	62	31.1	Non-Smoker	Yes	Yes	No	No	No	No	No	No	Yes	No	No	No	No	No	No	No	No	No	No	No	No	No	125	80	120	15	94	4	No	No	No	No	1	Alive		4000				14.3	131000	24	1.36	38
387	No	Male	52	28.1	Non-Smoker	No	No	No	No	No	No	No	No	Yes	No	No	No	No	No	No	No	Yes	No	No	No	No	No	128	80	77	18	94	10	No	No	No	No	1	Alive		6100	4270	1403	3.04348	16.4	199000	31.5	1.91	38
389	No	Male	23	31.1	Non-Smoker	Yes	No	No	No	Yes	No	No	Yes	Yes	Yes	No	No	No	No	No	No	No	No	No	No	No	No	110	70	100	16	95	8	No	No	Yes	Yes	8	Dead		4500	2475	1620	1.52778	15.4	161000	28	1.53	39
392	Yes	Male	51	27.4	Non-Smoker	No	No	No	No	No	No	No	No	No	No	No	Yes	No	Yes	No	Yes	No	No	No	No	No	No	129	97	88	14	89	6	Yes	No	No	No	3	Alive
393	No	Male	86	21.2	Smoker	No	No	No	No	No	No	No	No	Yes	Yes	No	No	No	No	No	Yes	No	No	No	No	No	No	121	78	136	28	88		No	No	Yes	Yes	11	Dead		7590	6831	379.5	18	14.2	170000	20.4	1.14	35
394	No	Female	47	26.9	Non-Smoker	No	No	No	No	No	No	No	Yes	No	Yes	Yes	No	No	No	No	Yes	Yes	No	No	Yes	No	No	112	78	86	20	93	13	No	No	Yes	No	5	Alive		820	442.8	336.2	1.31707	13.8	7000		1.29	31
395	Yes	Male	58	24.5	Non-Smoker	Yes	Yes	Yes	No	No	No	No	No	No	No	No	No	No	No	Yes	No	No	No	No	No	No	No	160	90	48	15	96		No	No	Yes	Yes	7	Dead		14400	12528	1584	7.90909	11.9	225000	20	0.88	42
398	Yes	Male	47	24.2	Non-Smoker	No	No	No	No	No	No	No	No	Yes	Yes	No	No	No	No	No	No	No	No	No	No	No	No	136	90	98	18	84		No	No	No	No	5	Alive		6500	4875	1170	4.16667	17.1	181000	38	1.55	40.4
399	No	Female	46	22.9	Non-Smoker	No	No	No	No	No	No	No	Yes	No	Yes	No	No	No	No	Yes	No	No	No	No	No	No	No	160	70	88	20	95	7	No	No	Yes	Yes	12	Alive		5390	4150.3	808.5	5.13333	11.4	49000	27	1.27	38
400	Yes	Male	70	40.4	Non-Smoker	Yes	Yes	No	No	No	No	No	No	No	Yes	No	No	Yes	No	No	No	No	No	No	No	No	No	135	60	66	18	94	4	Yes	No	Yes	Yes	14	Dead	230	3070	2517.4	245.6	10.25	8.8	146000		1.29	25
401	No	Male	80	43.4	Non-Smoker	No	No	No	No	No	No	No	No	Yes	Yes	No	No	No	No	No	No	No	No	No	No	No	No	150	98	98	18	92	6	No	No	No	No	4	Alive	124	6500	4875	910	5.35714	14.2	278000	21.4	1.1	33
402	Yes	Male	50	24.2	Non-Smoker	Yes	No	Yes	No	No	Yes	No	No	Yes	No	No	No	No	Yes	No	Yes	No	No	No	No	No	No	195	95	98	16	98	14	No	No	No	No	6	Alive		9400	7802	658	11.8571	11	116000			40
403	No	Female	56	21.9	Non-Smoker	Yes	Yes	No	No	Yes	No	No	Yes	Yes	Yes	No	No	No	No	No	No	No	No	Yes	No	No	No	145	96	85	19	91		No	No	No	No	7	Alive		2970	2079	742.5	2.8	11.1	21000	29	0.9	50.9
404	Yes	Female	47	27.6	Non-Smoker	Yes	No	Yes	No	No	No	No	No	No	No	No	No	No	No	No	No	No	No	No	No	No	No	164	100	81	18	92	13	No	No	No	No	3	Alive		8150	6031	1467	4.11111	14.4	412000	75	3.45	38.2
[truncated: 11 more columns]
